# Supplementary material for: Machine Learning Reveals Quantitative Amino Acid Preferences in Bifidobacterium longum Growth
Source: Microb Biotechnol. 2026 May 5;19(5):e70367. doi: 10.1111/1751-7915.70367 (PMC13144548; doi:10.1111/1751-7915.70367)
Supplement: Supplementary file 2 — Table S1: Integrated KEGG Ortholog (KO) annotations for B. longum JCM 1217T derived from KOfamScan and eggNOG‐mapper. Table S2: Composition of the 2× concentrated chemically defined medium (2 × CDM) used in this study. Table S3: Completeness of amino‐acid biosynthetic pathways in B. longum JCM 1217T. Table S4: Amino‐acid compositions and growth parameters for 296 medium conditions across six optimization rounds. Table S5: Machine learning model performance across active learning rounds. Table S6: Amino‐acid compositions and growth phenotypes of optimized media (Gopt and Lopt). [file MBT2-19-e70367-s002.xlsx]

## Sheet: TableS1.
	TableS1. Integrated KEGG Ortholog (KO) annotations for B. longum JCM 1217T derived from KOfamScan and eggNOG-mapper
	Gene ID	KO	Source (KOfamScan or eggnog-mapper)	Score	E_value	KO definition
	JCM1217T_00005	K02313	Both	586.3	7.5e-177	chromosomal replication initiator protein
	JCM1217T_00010	K02338	Both	343.6	2.4e-103	DNA polymerase III subunit beta [EC:2.7.7.7]
	JCM1217T_00015	K03629	Both	412.8	1.9e-124	DNA replication and repair protein RecF
	JCM1217T_00025	K02470	Both	1004.5	2.8e-303	DNA gyrase subunit B [EC:5.6.2.2]
	JCM1217T_00030	K02469	Both	1286.1	0	DNA gyrase subunit A [EC:5.6.2.2]
	JCM1217T_00045	K01051	Both	192.8	8.9e-58	pectinesterase [EC:3.1.1.11]
	JCM1217T_00050	K00262	Both	760.7	1.1e-229	glutamate dehydrogenase (NADP+) [EC:1.4.1.4]
	JCM1217T_00055	K03719	Both	142.4	2.5e-42	Lrp/AsnC family transcriptional regulator, leucine-responsive regulatory protein
	JCM1217T_00060	K00812	eggNOG			Aminotransferase class I and II
	JCM1217T_00060	K10907	eggNOG			Aminotransferase class I and II
	JCM1217T_00060	K14260	eggNOG			Aminotransferase class I and II
	JCM1217T_00090	K07482	KOfamScan	493	1.7e-148	transposase, IS30 family
	JCM1217T_00095	K07484	KOfamScan	21.4	1.4e-05	transposase
	JCM1217T_00110	K07133	Both	214	4.3e-64	uncharacterized protein
	JCM1217T_00115	K07043	eggNOG			Protein of unknown function DUF45
	JCM1217T_00120	K00851	Both	154.5	3.6e-46	gluconokinase [EC:2.7.1.12]
	JCM1217T_00120	K00891	eggNOG			Shikimate kinase
	JCM1217T_00125	K07133	Both	219.7	8.3e-66	uncharacterized protein
	JCM1217T_00130	K04047	Both	162.3	2.1e-48	starvation-inducible DNA-binding protein
	JCM1217T_00135	K03699	Both	445.6	3.2e-134	magnesium and cobalt exporter, CNNM family
	JCM1217T_00140	K01673	Both	164.6	3e-49	carbonic anhydrase [EC:4.2.1.1]
	JCM1217T_00145	K03386	eggNOG			C-terminal domain of 1-Cys peroxiredoxin
	JCM1217T_00145	K24119	KOfamScan	304.3	7.3e-92	NADH-dependent peroxiredoxin subunit C [EC:1.11.1.26]
	JCM1217T_00150	K00384	Both	389.9	2.1e-117	thioredoxin reductase (NADPH) [EC:1.8.1.9]
	JCM1217T_00155	K08177	Both	353.9	1.6e-106	MFS transporter, OFA family, oxalate/formate antiporter
	JCM1217T_00165	K03655	eggNOG			Putative ATP-dependent DNA helicase recG C-terminal
	JCM1217T_00170	K01595	eggNOG			Forms oxaloacetate, a four-carbon dicarboxylic acid source for the tricarboxylic acid cycle
	JCM1217T_00185	K03546	eggNOG			ATPase involved in DNA repair
	JCM1217T_00200	K03088	eggNOG			Sigma-70, region 4
	JCM1217T_00230	K01595	Both	863.2	3.1e-260	phosphoenolpyruvate carboxylase [EC:4.1.1.31]
	JCM1217T_00240	K03307	KOfamScan	328.3	1.1e-98	solute:Na+ symporter, SSS family
	JCM1217T_00240	K11928	Both	611.3	1.3e-184	sodium/proline symporter
	JCM1217T_00255	K01867	Both	309	6.7e-93	tryptophanyl-tRNA synthetase [EC:6.1.1.2]
	JCM1217T_00270	K00688	Both	1082.9	0	glycogen phosphorylase [EC:2.4.1.1]
	JCM1217T_00280	K19225	eggNOG			Rhomboid family
	JCM1217T_00295	K07284	Both	190.4	4.7e-57	sortase A [EC:3.4.22.70]
	JCM1217T_00300	K01658	Both	258.4	5.3e-78	anthranilate synthase component II [EC:4.1.3.27]
	JCM1217T_00300	K01664	eggNOG			para-aminobenzoate synthase glutamine amidotransferase component II
	JCM1217T_00305	K08884	Both	345.1	6.5e-104	serine/threonine protein kinase, bacterial [EC:2.7.11.1]
	JCM1217T_00305	K12132	Both	377.9	6.2e-114	eukaryotic-like serine/threonine-protein kinase [EC:2.7.11.1]
	JCM1217T_00310	K08884	eggNOG			Protein tyrosine kinase
	JCM1217T_00310	K12132	Both	315.1	7.1e-95	eukaryotic-like serine/threonine-protein kinase [EC:2.7.11.1]
	JCM1217T_00315	K05364	Both	514.8	5.2e-155	penicillin-binding protein A
	JCM1217T_00320	K03588	Both	375.6	3.1e-113	peptidoglycan glycosyltransferase [EC:2.4.99.28]
	JCM1217T_00325	K20074	Both	303.1	3.4e-91	PPM family protein phosphatase [EC:3.1.3.16]
	JCM1217T_00340	K01278	eggNOG			Dipeptidyl peptidase IV (DPP IV) N-terminal region
	JCM1217T_00345	K01048	Both	285.7	5.8e-86	lysophospholipase [EC:3.1.1.5]
	JCM1217T_00350	K07114	eggNOG			von Willebrand factor type A domain
	JCM1217T_00365	K13993	KOfamScan	108.7	4.4e-32	HSP20 family protein
	JCM1217T_00385	K14205	KOfamScan	438.8	4.3e-132	phosphatidylglycerol lysyltransferase [EC:2.3.2.3]
	JCM1217T_00390	K07304	Both	208.8	1.4e-62	peptide-methionine (S)-S-oxide reductase [EC:1.8.4.11]
	JCM1217T_00390	K07305	KOfamScan	169.8	9.7e-51	peptide-methionine (R)-S-oxide reductase [EC:1.8.4.12]
	JCM1217T_00390	K12267	Both	474.8	3.3e-143	peptide methionine sulfoxide reductase msrA/msrB [EC:1.8.4.11 1.8.4.12]
	JCM1217T_00395	K07005	eggNOG			Pyridoxamine 5'-phosphate oxidase
	JCM1217T_00405	K03574	Both	94.3	9.9e-28	8-oxo-dGTP diphosphatase [EC:3.6.1.55]
	JCM1217T_00420	K11068	Both	208.6	1.1e-62	hemolysin III
	JCM1217T_00435	K00773	Both	546.5	6.2e-165	queuine tRNA-ribosyltransferase [EC:2.4.2.29]
	JCM1217T_00440	K08372	Both	445.3	3.9e-134	putative serine protease PepD [EC:3.4.21.-]
	JCM1217T_00445	K01533	eggNOG			E1-E2 ATPase
	JCM1217T_00445	K17686	eggNOG			E1-E2 ATPase
	JCM1217T_00450	K02529	eggNOG			Periplasmic binding protein domain
	JCM1217T_00455	K03117	eggNOG			mttA/Hcf106 family
	JCM1217T_00460	K03118	Both	260.7	1.7e-78	sec-independent protein translocase protein TatC
	JCM1217T_00465	K03116	Both	80.4	1.8e-23	sec-independent protein translocase protein TatA
	JCM1217T_00470	K09955	Both	528	3.8e-159	uncharacterized protein
	JCM1217T_00475	K18206	eggNOG			domain protein
	JCM1217T_00480	K07133	Both	176.7	8.7e-53	uncharacterized protein
	JCM1217T_00485	K00528	Both	452.5	2.9e-136	ferredoxin/flavodoxin---NADP+ reductase [EC:1.18.1.2 1.19.1.1]
	JCM1217T_00490	K03799	Both	343.8	1.3e-103	heat shock protein HtpX [EC:3.4.24.-]
	JCM1217T_00500	K01624	Both	363.1	3.9e-109	fructose-bisphosphate aldolase, class II [EC:4.1.2.13]
	JCM1217T_00505	K01939	Both	642.2	7.3e-194	adenylosuccinate synthase [EC:6.3.4.4]
	JCM1217T_00510	K03281	Both	352.6	5.4e-106	chloride channel protein, CIC family
	JCM1217T_00515	K06199	Both	82.9	1.7e-24	fluoride exporter
	JCM1217T_00520	K06199	Both	69.4	2.1e-20	fluoride exporter
	JCM1217T_00525	K03484	Both	437.3	5.7e-132	LacI family transcriptional regulator, sucrose operon repressor
	JCM1217T_00530	K03549	Both	488.6	5.8e-147	KUP system potassium uptake protein
	JCM1217T_00535	K01209	Both	429.4	3.6e-129	alpha-L-arabinofuranosidase [EC:3.2.1.55]
	JCM1217T_00540	K02529	KOfamScan	306.5	4.7e-92	LacI family transcriptional regulator, galactose operon repressor
	JCM1217T_00550	K07483	KOfamScan	56.8	3.8e-16	transposase
	JCM1217T_00550	K07497	KOfamScan	145.6	3.5e-43	putative transposase
	JCM1217T_00555	K00690	Both	629.6	7.6e-190	sucrose phosphorylase [EC:2.4.1.7]
	JCM1217T_00565	K03484	Both	428.8	2.3e-129	LacI family transcriptional regulator, sucrose operon repressor
	JCM1217T_00575	K00053	Both	455.3	3.5e-137	ketol-acid reductoisomerase [EC:1.1.1.86]
	JCM1217T_00580	K00053	Both	454.1	8.6e-137	ketol-acid reductoisomerase [EC:1.1.1.86]
	JCM1217T_00585	K01187	Both	285.8	9e-86	alpha-glucosidase [EC:3.2.1.20]
	JCM1217T_00595	K00705	Both	657	6.3e-198	4-alpha-glucanotransferase [EC:2.4.1.25]
	JCM1217T_00600	K01187	eggNOG			Alpha-amylase domain
	JCM1217T_00600	K05341	eggNOG			Alpha-amylase domain
	JCM1217T_00600	K05343	eggNOG			Alpha-amylase domain
	JCM1217T_00605	K01176	eggNOG			Aamy_C
	JCM1217T_00605	K01200	eggNOG			Aamy_C
	JCM1217T_00615	K02027	eggNOG			Bacterial extracellular solute-binding protein
	JCM1217T_00635	K04043	Both	925.3	3.7e-279	molecular chaperone DnaK
	JCM1217T_00640	K03687	Both	159.9	9.7e-48	molecular chaperone GrpE
	JCM1217T_00645	K03686	eggNOG			DnaJ molecular chaperone homology domain
	JCM1217T_00645	K05516	eggNOG			DnaJ molecular chaperone homology domain
	JCM1217T_00650	K13640	Both	160.4	4.9e-48	MerR family transcriptional regulator, heat shock protein HspR
	JCM1217T_00670	K00059	eggNOG			Oxidoreductase, short chain dehydrogenase reductase family protein
	JCM1217T_00680	K03975	Both	239.3	8.3e-72	membrane-associated protein
	JCM1217T_00690	K02283	Both	368.7	6e-111	pilus assembly protein CpaF [EC:7.4.2.8]
	JCM1217T_00695	K12510	Both	88.9	4e-26	tight adherence protein B
	JCM1217T_00700	K12511	KOfamScan	118.3	4.6e-35	tight adherence protein C
	JCM1217T_00715	K07029	Both	258.3	1.2e-77	diacylglycerol kinase (ATP) [EC:2.7.1.107]
	JCM1217T_00725	K02343	Both	549.6	1e-165	DNA polymerase III subunit gamma/tau [EC:2.7.7.7]
	JCM1217T_00730	K06187	Both	355.6	4.2e-107	recombination protein RecR
	JCM1217T_00735	K07284	Both	109.9	1.5e-32	sortase A [EC:3.4.22.70]
	JCM1217T_00745	K07133	Both	240	5.8e-72	uncharacterized protein
	JCM1217T_00750	K00928	Both	353	3.3e-106	aspartate kinase [EC:2.7.2.4]
	JCM1217T_00755	K00928	eggNOG			ACT domain
	JCM1217T_00760	K00133	Both	264.9	1.7e-79	aspartate-semialdehyde dehydrogenase [EC:1.2.1.11]
	JCM1217T_00770	K12132	eggNOG			PASTA domain
	JCM1217T_00780	K01649	Both	657.3	4.1e-198	2-isopropylmalate synthase [EC:2.3.3.13]
	JCM1217T_00800	K03168	Both	832.1	8.4e-251	DNA topoisomerase I [EC:5.6.2.1]
	JCM1217T_00805	K00943	Both	281.8	1.5e-84	dTMP kinase [EC:2.7.4.9]
	JCM1217T_00810	K02341	Both	267.7	2.9e-80	DNA polymerase III subunit delta' [EC:2.7.7.7]
	JCM1217T_00815	K06910	eggNOG			Phosphatidylethanolamine-binding protein
	JCM1217T_00820	K08659	Both	664.9	1.2e-200	dipeptidase [EC:3.4.-.-]
	JCM1217T_00825	K01938	eggNOG			Formate-tetrahydrofolate ligase
	JCM1217T_00855	K01792	Both	237.6	3.8e-71	glucose-6-phosphate 1-epimerase [EC:5.1.3.15]
	JCM1217T_00870	K01885	Both	539.2	2.5e-162	glutamyl-tRNA synthetase [EC:6.1.1.17]
	JCM1217T_00890	K17624	Both	1600.8	0	endo-alpha-N-acetylgalactosaminidase [EC:3.2.1.97]
	JCM1217T_00905	K07497	Both	54.4	1.6e-15	putative transposase
	JCM1217T_00910	K07497	eggNOG			Integrase core domain
	JCM1217T_00935	K07118	Both	205.3	1.6e-61	uncharacterized protein
	JCM1217T_00945	K07243	Both	323.7	3.6e-97	high-affinity iron transporter
	JCM1217T_00950	K07230	Both	230.4	1.7e-69	periplasmic iron binding protein
	JCM1217T_00960	K02004	Both	74.8	5.2e-22	putative ABC transport system permease protein
	JCM1217T_00965	K02004	Both	80.6	9.3e-24	putative ABC transport system permease protein
	JCM1217T_00970	K02003	Both	303.4	2.4e-91	putative ABC transport system ATP-binding protein
	JCM1217T_00985	K01421	Both	452.6	3.6e-136	putative membrane protein
	JCM1217T_00990	K01421	Both	523.6	1.2e-157	putative membrane protein
	JCM1217T_01000	K00033	Both	758.4	8.9e-229	6-phosphogluconate dehydrogenase [EC:1.1.1.44 1.1.1.343]
	JCM1217T_01005	K01057	Both	228.6	1.9e-68	6-phosphogluconolactonase [EC:3.1.1.31]
	JCM1217T_01015	K00036	Both	641	2.5e-193	glucose-6-phosphate 1-dehydrogenase [EC:1.1.1.49 1.1.1.363]
	JCM1217T_01025	K08659	Both	647.3	2.7e-195	dipeptidase [EC:3.4.-.-]
	JCM1217T_01030	K09809	eggNOG			Glycosyltransferase like family 2
	JCM1217T_01040	K03110	Both	455.5	2.6e-137	fused signal recognition particle receptor
	JCM1217T_01045	K03320	Both	455.9	2.9e-137	ammonium transporter, Amt family
	JCM1217T_01050	K04751	Both	174.1	3.4e-52	nitrogen regulatory protein P-II 1
	JCM1217T_01055	K00990	Both	490.3	1.4e-147	[protein-PII] uridylyltransferase [EC:2.7.7.59]
	JCM1217T_01060	K26937	KOfamScan	295.8	5.9e-89	MATE family, multidrug efflux pump
	JCM1217T_01065	K02314	Both	627.4	3.3e-189	replicative DNA helicase [EC:5.6.2.3]
	JCM1217T_01070	K23393	KOfamScan	554.1	3.9e-167	lipid II isoglutaminyl synthase (glutamine-hydrolysing) [EC:6.3.5.13]
	JCM1217T_01075	K07009	Both	285.3	8e-86	lipid II isoglutaminyl synthase (glutamine-hydrolysing) [EC:6.3.5.13]
	JCM1217T_01085	K03688	Both	593.9	5.5e-179	ubiquinone biosynthesis protein
	JCM1217T_01090	K02529	Both	332.5	6.3e-100	LacI family transcriptional regulator, galactose operon repressor
	JCM1217T_01095	K02027	Both	195.2	2.5e-58	multiple sugar transport system substrate-binding protein
	JCM1217T_01100	K02025	Both	276	4.7e-83	multiple sugar transport system permease protein
	JCM1217T_01100	K10189	eggNOG			Binding-protein-dependent transport system inner membrane component
	JCM1217T_01105	K02026	eggNOG			Binding-protein-dependent transport system inner membrane component
	JCM1217T_01110	K09955	Both	468.2	4.7e-141	uncharacterized protein
	JCM1217T_01110	K18205	Both	1151.6	0	non-reducing end beta-L-arabinofuranosidase [EC:3.2.1.185]
	JCM1217T_01115	K18206	Both	3813.9	0	beta-L-arabinobiosidase [EC:3.2.1.187]
	JCM1217T_01125	K06997	Both	276.5	4.9e-83	PLP dependent protein
	JCM1217T_01130	K00948	Both	390.1	1.2e-117	ribose-phosphate pyrophosphokinase [EC:2.7.6.1]
	JCM1217T_01140	K02990	Both	92.1	4.3e-27	small subunit ribosomal protein S6
	JCM1217T_01145	K03111	Both	142.7	1.9e-42	single-strand DNA-binding protein
	JCM1217T_01150	K02963	Both	102.3	3.8e-30	small subunit ribosomal protein S18
	JCM1217T_01155	K02939	Both	120	1.6e-35	large subunit ribosomal protein L9
	JCM1217T_01165	K02784	KOfamScan	91.2	9e-27	phosphocarrier protein HPr
	JCM1217T_01165	K11189	eggNOG			phosphoenolpyruvate-dependent sugar phosphotransferase system
	JCM1217T_01170	K08483	Both	752.8	6.4e-227	phosphoenolpyruvate-protein phosphotransferase (PTS system enzyme I) [EC:2.7.3.9]
	JCM1217T_01175	K02440	Both	321.3	6.3e-97	glycerol uptake facilitator
	JCM1217T_01180	K01533	eggNOG			E1-E2 ATPase
	JCM1217T_01180	K17686	eggNOG			E1-E2 ATPase
	JCM1217T_01185	K21600	Both	145	4.1e-43	CsoR family transcriptional regulator, copper-sensing transcriptional repressor
	JCM1217T_01190	K09760	Both	384.1	1.5e-115	DNA recombination protein RmuC
	JCM1217T_01200	K00556	eggNOG			RNA methyltransferase TrmH family
	JCM1217T_01205	K02435	Both	86.7	1.8e-25	aspartyl-tRNA(Asn)/glutamyl-tRNA(Gln) amidotransferase subunit C [EC:6.3.5.6 6.3.5.7]
	JCM1217T_01210	K01426	KOfamScan	368.6	7.5e-111	amidase [EC:3.5.1.4]
	JCM1217T_01210	K02433	Both	674.9	1.8e-203	aspartyl-tRNA(Asn)/glutamyl-tRNA(Gln) amidotransferase subunit A [EC:6.3.5.6 6.3.5.7]
	JCM1217T_01215	K02434	Both	609.8	6.1e-184	aspartyl-tRNA(Asn)/glutamyl-tRNA(Gln) amidotransferase subunit B [EC:6.3.5.6 6.3.5.7]
	JCM1217T_01230	K09474	eggNOG			phosphatidate phosphatase activity
	JCM1217T_01230	K12685	eggNOG			phosphatidate phosphatase activity
	JCM1217T_01230	K19302	eggNOG			phosphatidate phosphatase activity
	JCM1217T_01240	K03628	Both	717.4	1.2e-216	transcription termination factor Rho
	JCM1217T_01245	K04092	Both	136.5	1.4e-40	chorismate mutase [EC:5.4.99.5]
	JCM1217T_01255	K01873	Both	622.1	2.2e-187	valyl-tRNA synthetase [EC:6.1.1.9]
	JCM1217T_01260	K02035	eggNOG			Bacterial extracellular solute-binding proteins, family 5 Middle
	JCM1217T_01265	K10773	Both	269.8	3.4e-81	endonuclease III [EC:3.2.2.- 4.2.99.18]
	JCM1217T_01280	K23242	KOfamScan	215.1	1.1e-64	manganese efflux pump family protein
	JCM1217T_01285	K01507	Both	152.5	2.1e-45	inorganic pyrophosphatase [EC:3.6.1.1]
	JCM1217T_01290	K16147	Both	902.5	3.9e-272	starch synthase (maltosyl-transferring) [EC:2.4.99.16]
	JCM1217T_01305	K00651	Both	490.5	4.2e-148	homoserine O-succinyltransferase/O-acetyltransferase [EC:2.3.1.46 2.3.1.31]
	JCM1217T_01315	K02108	Both	214	3.2e-64	F-type H+-transporting ATPase subunit a
	JCM1217T_01320	K02110	Both	77.7	1.1e-22	F-type H+-transporting ATPase subunit c
	JCM1217T_01325	K02109	Both	133.2	1.9e-39	F-type H+-transporting ATPase subunit b
	JCM1217T_01330	K02109	eggNOG			F(1)F(0) ATP synthase produces ATP from ADP in the presence of a proton or sodium gradient. F-type ATPases consist of two structural domains, F(1) containing the extramembraneous catalytic core and F(0) containing the membrane proton channel, linked together by a central stalk and a peripheral stalk. During catalysis, ATP synthesis in the catalytic domain of F(1) is coupled via a rotary mechanism…
	JCM1217T_01330	K02113	Both	101.5	6.3e-30	F-type H+-transporting ATPase subunit delta
	JCM1217T_01335	K02111	Both	831	9.5e-251	F-type H+/Na+-transporting ATPase subunit alpha [EC:7.1.2.2 7.2.2.1]
	JCM1217T_01340	K02115	Both	307	2.2e-92	F-type H+-transporting ATPase subunit gamma
	JCM1217T_01345	K02112	Both	815.7	2.2e-246	F-type H+/Na+-transporting ATPase subunit beta [EC:7.1.2.2 7.2.2.1]
	JCM1217T_01350	K02114	eggNOG			Produces ATP from ADP in the presence of a proton gradient across the membrane
	JCM1217T_01355	K07503	Both	344.6	3.5e-104	endonuclease [EC:3.1.-.-]
	JCM1217T_01360	K01802	eggNOG			FKBP-type peptidyl-prolyl cis-trans isomerase
	JCM1217T_01375	K05838	Both	240	4.7e-72	putative thioredoxin
	JCM1217T_01390	K09022	Both	155.6	1.8e-46	2-iminobutanoate/2-iminopropanoate deaminase [EC:3.5.99.10]
	JCM1217T_01395	K00655	eggNOG			Phosphate acyltransferases
	JCM1217T_01400	K00057	Both	414.5	9.5e-125	glycerol-3-phosphate dehydrogenase (NAD(P)+) [EC:1.1.1.94]
	JCM1217T_01405	K01921	Both	403.1	2.6e-121	D-alanine-D-alanine ligase [EC:6.3.2.4]
	JCM1217T_01410	K02055	eggNOG			Bacterial extracellular solute-binding protein
	JCM1217T_01415	K02054	eggNOG			Binding-protein-dependent transport system inner membrane component
	JCM1217T_01420	K02053	eggNOG			Binding-protein-dependent transport system inner membrane component
	JCM1217T_01425	K02052	eggNOG			Part of the ABC transporter complex PotABCD involved in spermidine putrescine import. Responsible for energy coupling to the transport system
	JCM1217T_01430	K07052	KOfamScan	81.5	5.2e-24	CAAX protease family protein
	JCM1217T_01440	K01744	Both	724.4	1.7e-218	aspartate ammonia-lyase [EC:4.3.1.1]
	JCM1217T_01455	K00567	eggNOG			Involved in the cellular defense against the biological effects of O6-methylguanine (O6-MeG) and O4-methylthymine (O4-MeT) in DNA. Repairs the methylated nucleobase in DNA by stoichiometrically transferring the methyl group to a cysteine residue in the enzyme. This is a suicide reaction the enzyme is irreversibly inactivated
	JCM1217T_01455	K07443	eggNOG			Involved in the cellular defense against the biological effects of O6-methylguanine (O6-MeG) and O4-methylthymine (O4-MeT) in DNA. Repairs the methylated nucleobase in DNA by stoichiometrically transferring the methyl group to a cysteine residue in the enzyme. This is a suicide reaction the enzyme is irreversibly inactivated
	JCM1217T_01480	K06902	Both	399.9	1.5e-120	MFS transporter, UMF1 family
	JCM1217T_01490	K02902	Both	62.9	4.8e-18	large subunit ribosomal protein L28
	JCM1217T_01495	K03655	Both	693.4	8.7e-209	ATP-dependent DNA helicase RecG [EC:5.6.2.4]
	JCM1217T_01500	K08316	Both	209.6	7.6e-63	16S rRNA (guanine966-N2)-methyltransferase [EC:2.1.1.171]
	JCM1217T_01505	K00554	Both	350.5	8.5e-106	tRNA (guanine37-N1)-methyltransferase [EC:2.1.1.228]
	JCM1217T_01510	K08303	Both	524.2	6.2e-158	U32 family peptidase [EC:3.4.-.-]
	JCM1217T_01515	K05810	Both	238.3	1.8e-71	purine-nucleoside/S-methyl-5'-thioadenosine phosphorylase / adenosine deaminase [EC:2.4.2.1 2.4.2.28 3.5.4.4]
	JCM1217T_01520	K00991	eggNOG			Catalyzes the formation of 4-diphosphocytidyl-2-C- methyl-D-erythritol from CTP and 2-C-methyl-D-erythritol 4- phosphate (MEP)
	JCM1217T_01520	K21681	eggNOG			Catalyzes the formation of 4-diphosphocytidyl-2-C- methyl-D-erythritol from CTP and 2-C-methyl-D-erythritol 4- phosphate (MEP)
	JCM1217T_01525	K01304	Both	122.6	2.4e-36	pyroglutamyl-peptidase [EC:3.4.19.3]
	JCM1217T_01535	K01372	Both	548.9	1.5e-165	bleomycin hydrolase [EC:3.4.22.40]
	JCM1217T_01540	K01626	Both	272.2	1.1e-81	3-deoxy-7-phosphoheptulonate synthase [EC:2.5.1.54]
	JCM1217T_01545	K01626	Both	273.4	4.8e-82	3-deoxy-7-phosphoheptulonate synthase [EC:2.5.1.54]
	JCM1217T_01550	K01243	Both	190.9	4.4e-57	adenosylhomocysteine nucleosidase [EC:3.2.2.9]
	JCM1217T_01560	K07636	eggNOG			His Kinase A (phosphoacceptor) domain
	JCM1217T_01560	K07768	Both	434.7	5.4e-131	two-component system, OmpR family, sensor histidine kinase SenX3 [EC:2.7.13.3]
	JCM1217T_01565	K02483	KOfamScan	263.2	4e-79	two-component system, OmpR family, response regulator
	JCM1217T_01565	K07776	Both	374.5	3e-113	two-component system, OmpR family, response regulator RegX3
	JCM1217T_01570	K02040	Both	196.4	9.8e-59	phosphate transport system substrate-binding protein
	JCM1217T_01575	K02037	Both	298.4	8e-90	phosphate transport system permease protein
	JCM1217T_01580	K02038	Both	349.3	4.2e-105	phosphate transport system permease protein
	JCM1217T_01585	K02036	Both	415.6	1.7e-125	phosphate transport system ATP-binding protein [EC:7.3.2.1]
	JCM1217T_01590	K03744	Both	269.8	3.3e-81	LemA protein
	JCM1217T_01605	K01239	eggNOG			Inosine-uridine preferring nucleoside hydrolase
	JCM1217T_01615	K02860	Both	201	3.5e-60	16S rRNA processing protein RimM
	JCM1217T_01620	K06960	Both	100.9	7.6e-30	uncharacterized protein
	JCM1217T_01625	K02959	Both	172	3e-51	small subunit ribosomal protein S16
	JCM1217T_01635	K03106	Both	691	1.6e-208	signal recognition particle subunit SRP54 [EC:3.6.5.4]
	JCM1217T_01645	K01883	Both	562.9	1.4e-169	cysteinyl-tRNA synthetase [EC:6.1.1.16]
	JCM1217T_01650	K01951	eggNOG			Peptidase C26
	JCM1217T_01655	K15738	Both	822.7	7e-248	ABC transport system ATP-binding/permease protein
	JCM1217T_01660	K07062	Both	176.8	4.2e-53	toxin FitB [EC:3.1.-.-]
	JCM1217T_01665	K21495	eggNOG			Plasmid stability protein
	JCM1217T_01670	K01653	Both	247	4e-74	acetolactate synthase I/III small subunit [EC:2.2.1.6]
	JCM1217T_01675	K01652	Both	727	2.6e-219	acetolactate synthase I/II/III large subunit [EC:2.2.1.6]
	JCM1217T_01680	K03685	Both	220.5	6.8e-66	ribonuclease III [EC:3.1.26.3]
	JCM1217T_01685	K02911	Both	61	1.8e-17	large subunit ribosomal protein L32
	JCM1217T_01690	K07040	Both	129.8	1.4e-38	DUF177 domain-containing protein
	JCM1217T_01700	K00954	Both	228.5	9.3e-69	pantetheine-phosphate adenylyltransferase [EC:2.7.7.3]
	JCM1217T_01710	K19265	Both	548.8	1.3e-165	L-glyceraldehyde 3-phosphate reductase [EC:1.1.1.-]
	JCM1217T_01725	K00763	Both	429.3	3.4e-129	nicotinate phosphoribosyltransferase [EC:6.3.4.21]
	JCM1217T_01730	K00989	Both	430.6	7e-130	ribonuclease PH [EC:2.7.7.56]
	JCM1217T_01735	K01519	KOfamScan	233.7	3e-70	XTP/dITP diphosphohydrolase [EC:3.6.1.66]
	JCM1217T_01735	K02428	eggNOG			Pyrophosphatase that catalyzes the hydrolysis of nucleoside triphosphates to their monophosphate derivatives, with a high preference for the non-canonical purine nucleotides XTP (xanthosine triphosphate), dITP (deoxyinosine triphosphate) and ITP. Seems to function as a house-cleaning enzyme that removes non-canonical purine nucleotides from the nucleotide pool, thus preventing their incorporation…
	JCM1217T_01745	K12554	Both	583.3	3e-176	alanine adding enzyme [EC:2.3.2.-]
	JCM1217T_01750	K12554	Both	472.4	1.4e-142	alanine adding enzyme [EC:2.3.2.-]
	JCM1217T_01755	K12554	Both	511.6	1.7e-154	alanine adding enzyme [EC:2.3.2.-]
	JCM1217T_01760	K07088	eggNOG			Auxin Efflux Carrier
	JCM1217T_01775	K01810	Both	817.5	1.4e-246	glucose-6-phosphate isomerase [EC:5.3.1.9]
	JCM1217T_01780	K02884	Both	183.3	1.1e-54	large subunit ribosomal protein L19
	JCM1217T_01785	K03100	Both	199.1	1.4e-59	signal peptidase I [EC:3.4.21.89]
	JCM1217T_01790	K03470	Both	239.4	8.1e-72	ribonuclease HII [EC:3.1.26.4]
	JCM1217T_01805	K03077	Both	367.1	9.7e-111	L-ribulose-5-phosphate 4-epimerase [EC:5.1.3.4]
	JCM1217T_01810	K01804	Both	615	8.5e-186	L-arabinose isomerase [EC:5.3.1.4]
	JCM1217T_01815	K07010	Both	253.4	4.1e-76	putative glutamine amidotransferase
	JCM1217T_01825	K02004	Both	55.6	3.6e-16	putative ABC transport system permease protein
	JCM1217T_01830	K02004	eggNOG			Efflux ABC transporter, permease protein
	JCM1217T_01835	K02003	eggNOG			ABC transporter, ATP-binding protein
	JCM1217T_01840	K01897	Both	523.3	1.5e-157	long-chain-fatty-acid---CoA ligase [EC:6.2.1.3]
	JCM1217T_01845	K02100	eggNOG			Sugar (and other) transporter
	JCM1217T_01850	K06147	eggNOG			ABC transporter transmembrane region
	JCM1217T_01850	K06148	eggNOG			ABC transporter transmembrane region
	JCM1217T_01850	K16013	eggNOG			ABC transporter transmembrane region
	JCM1217T_01850	K16014	KOfamScan	1038.3	0	ATP-binding cassette, subfamily C, bacterial CydCD
	JCM1217T_01855	K02100	Both	751.1	6e-227	MFS transporter, SP family, arabinose:H+ symporter
	JCM1217T_01865	K12308	Both	453.7	1.9e-136	beta-galactosidase [EC:3.2.1.23]
	JCM1217T_01875	K07482	KOfamScan	492.6	2.2e-148	transposase, IS30 family
	JCM1217T_01880	K16209	Both	698.3	6e-211	lactose/raffinose/galactose permease
	JCM1217T_01885	K01224	eggNOG			Glycosyl hydrolase family 53
	JCM1217T_01890	K06221	KOfamScan	389.2	1.2e-117	2,5-diketo-D-gluconate reductase A [EC:1.1.1.346]
	JCM1217T_01900	K07133	KOfamScan	196.6	8.2e-59	uncharacterized protein
	JCM1217T_01905	K03322	Both	545.9	1.1e-164	manganese transport protein
	JCM1217T_01915	K07482	KOfamScan	492.6	2.2e-148	transposase, IS30 family
	JCM1217T_01920	K16566	KOfamScan	240.2	1.8e-72	exopolysaccharide production protein ExoY
	JCM1217T_01930	K25588	KOfamScan	475.5	2.3e-143	tyrosine-protein kinase [EC:2.7.10.3]
	JCM1217T_01980	K00441	Both	250.5	3.4e-75	coenzyme F420 hydrogenase subunit beta [EC:1.12.98.1]
	JCM1217T_02000	K01104	eggNOG			Low molecular weight phosphatase family
	JCM1217T_02000	K25307	KOfamScan	131.2	6.2e-39	low molecular weight protein-tyrosine phosphatase [EC:3.1.3.48]
	JCM1217T_02010	K07729	KOfamScan	82.9	2.8e-24	putative transcriptional regulator
	JCM1217T_02015	K07729	eggNOG			sequence-specific DNA binding
	JCM1217T_02020	K21688	eggNOG			G5
	JCM1217T_02025	K00384	eggNOG			Belongs to the thioredoxin family
	JCM1217T_02025	K03671	Both	118.5	5.2e-35	thioredoxin
	JCM1217T_02040	K03426	Both	291.2	1.4e-87	NAD+ diphosphatase [EC:3.6.1.22]
	JCM1217T_02045	K02437	Both	152.5	2.4e-45	glycine cleavage system H protein
	JCM1217T_02055	K01354	Both	937.2	9.9e-283	oligopeptidase B [EC:3.4.21.83]
	JCM1217T_02060	K00052	Both	467.3	1.6e-140	3-isopropylmalate dehydrogenase [EC:1.1.1.85]
	JCM1217T_02065	K03800	Both	277.9	2.3e-83	lipoate---protein ligase [EC:6.3.1.20]
	JCM1217T_02070	K10914	Both	217.3	4.5e-65	CRP/FNR family transcriptional regulator, cyclic AMP receptor protein
	JCM1217T_02085	K00226	eggNOG			Catalyzes the conversion of dihydroorotate to orotate with quinone as electron acceptor
	JCM1217T_02085	K00254	Both	339.3	4.5e-102	dihydroorotate dehydrogenase [EC:1.3.5.2]
	JCM1217T_02095	K00965	Both	400	2e-120	UDPglucose--hexose-1-phosphate uridylyltransferase [EC:2.7.7.12]
	JCM1217T_02100	K00849	Both	459.9	1.3e-138	galactokinase [EC:2.7.1.6]
	JCM1217T_02100	K00965	eggNOG			Belongs to the GHMP kinase family. GalK subfamily
	JCM1217T_02105	K07166	Both	133.2	4.3e-40	ACT domain-containing protein
	JCM1217T_02110	K09157	Both	636.6	2.4e-192	uncharacterized protein
	JCM1217T_02115	K03216	Both	222.1	6e-67	tRNA (cytidine/uridine-2'-O-)-methyltransferase [EC:2.1.1.207]
	JCM1217T_02120	K03575	Both	312.5	5.6e-94	A/G-specific adenine glycosylase [EC:3.2.2.31]
	JCM1217T_02130	K03043	Both	1683.7	0	DNA-directed RNA polymerase subunit beta [EC:2.7.7.6]
	JCM1217T_02135	K03046	Both	2009.3	0	DNA-directed RNA polymerase subunit beta' [EC:2.7.7.6]
	JCM1217T_02150	K20074	Both	239.1	9.2e-72	PPM family protein phosphatase [EC:3.1.3.16]
	JCM1217T_02165	K03924	Both	473	1.3e-142	MoxR-like ATPase [EC:3.6.3.-]
	JCM1217T_02175	K12132	eggNOG			Protein tyrosine kinase
	JCM1217T_02185	K03657	Both	436.4	3.2e-131	ATP-dependent DNA helicase UvrD/PcrA [EC:5.6.2.4]
	JCM1217T_02195	K00215	Both	256.2	5.6e-77	4-hydroxy-tetrahydrodipicolinate reductase [EC:1.17.1.8]
	JCM1217T_02200	K01714	Both	304.3	1.7e-91	4-hydroxy-tetrahydrodipicolinate synthase [EC:4.3.3.7]
	JCM1217T_02205	K12574	Both	734.6	1.1e-221	ribonuclease J [EC:3.1.-.-]
	JCM1217T_02210	K01256	Both	842.1	1.2e-253	aminopeptidase N [EC:3.4.11.2]
	JCM1217T_02210	K08776	eggNOG			Peptidase family M1 domain
	JCM1217T_02215	K07090	Both	86.4	1.9e-25	uncharacterized protein
	JCM1217T_02230	K03431	Both	622.5	9.9e-188	phosphoglucosamine mutase [EC:5.4.2.10]
	JCM1217T_02235	K01462	Both	180.5	4.2e-54	peptide deformylase [EC:3.5.1.88]
	JCM1217T_02245	K02836	Both	543.2	6.9e-164	peptide chain release factor 2
	JCM1217T_02250	K09812	Both	454.5	6.6e-137	cell division transport system ATP-binding protein
	JCM1217T_02255	K09811	Both	212.6	8e-64	cell division transport system permease protein
	JCM1217T_02260	K21471	eggNOG			CHAP domain protein
	JCM1217T_02265	K03664	Both	250.6	1.1e-75	SsrA-binding protein
	JCM1217T_02270	K02030	Both	138.9	2.3e-41	polar amino acid transport system substrate-binding protein
	JCM1217T_02275	K02030	Both	138.6	2.8e-41	polar amino acid transport system substrate-binding protein
	JCM1217T_02280	K02029	Both	282.1	5.9e-85	polar amino acid transport system permease protein
	JCM1217T_02285	K02028	Both	447.7	6.4e-135	polar amino acid transport system ATP-binding protein [EC:7.4.2.1]
	JCM1217T_02285	K02029	eggNOG			ATPases associated with a variety of cellular activities
	JCM1217T_02290	K00820	Both	798.8	8.8e-241	glutamine---fructose-6-phosphate transaminase (isomerizing) [EC:2.6.1.16]
	JCM1217T_02295	K06177	Both	252.7	8.6e-76	tRNA pseudouridine32 synthase / 23S rRNA pseudouridine746 synthase [EC:5.4.99.28 5.4.99.29]
	JCM1217T_02300	K02529	KOfamScan	281.3	2.1e-84	LacI family transcriptional regulator, galactose operon repressor
	JCM1217T_02305	K02025	Both	284.1	1.7e-85	multiple sugar transport system permease protein
	JCM1217T_02310	K02026	Both	315	1e-94	multiple sugar transport system permease protein
	JCM1217T_02320	K12308	Both	488	8.5e-147	beta-galactosidase [EC:3.2.1.23]
	JCM1217T_02325	K02529	KOfamScan	300.2	4e-90	LacI family transcriptional regulator, galactose operon repressor
	JCM1217T_02335	K01209	Both	432.9	3.2e-130	alpha-L-arabinofuranosidase [EC:3.2.1.55]
	JCM1217T_02340	K02027	Both	215.8	1.5e-64	multiple sugar transport system substrate-binding protein
	JCM1217T_02345	K02027	Both	209.7	1.1e-62	multiple sugar transport system substrate-binding protein
	JCM1217T_02350	K02027	Both	197	7.3e-59	multiple sugar transport system substrate-binding protein
	JCM1217T_02355	K03525	Both	213.9	3.7e-64	type III pantothenate kinase [EC:2.7.1.33]
	JCM1217T_02360	K02035	Both	339.1	6e-102	peptide/nickel transport system substrate-binding protein
	JCM1217T_02365	K02033	Both	269.2	7.2e-81	peptide/nickel transport system permease protein
	JCM1217T_02370	K02034	Both	196.9	7.1e-59	peptide/nickel transport system permease protein
	JCM1217T_02375	K02031	eggNOG			oligopeptide transport protein of the ABC superfamily, ATP-binding component
	JCM1217T_02380	K02032	eggNOG			ATPases associated with a variety of cellular activities
	JCM1217T_02385	K01697	Both	529.7	1.3e-159	cystathionine beta-synthase [EC:4.2.1.22]
	JCM1217T_02385	K01738	eggNOG			Pyridoxal-phosphate dependent enzyme
	JCM1217T_02390	K01739	Both	417	1.1e-125	cystathionine gamma-synthase [EC:2.5.1.48]
	JCM1217T_02400	K03654	Both	736.3	6e-222	ATP-dependent DNA helicase RecQ [EC:5.6.2.4]
	JCM1217T_02405	K07173	Both	262	5.5e-79	S-ribosylhomocysteine lyase [EC:4.4.1.21]
	JCM1217T_02415	K27494	KOfamScan	367.2	1.5e-110	D-arabinan exo alpha-(1,3)/(1,5)-arabinofuranosidase (non-reducing end) [EC:3.2.1.225]
	JCM1217T_02420	K07482	KOfamScan	492.6	2.2e-148	transposase, IS30 family
	JCM1217T_02425	K03294	Both	573.4	6.3e-173	basic amino acid/polyamine antiporter, APA family
	JCM1217T_02430	K01775	Both	458	6.8e-138	alanine racemase [EC:5.1.1.1]
	JCM1217T_02435	K01129	Both	412.7	2.8e-124	dGTPase [EC:3.1.5.1]
	JCM1217T_02440	K02316	Both	519	3.1e-156	DNA primase [EC:2.7.7.101]
	JCM1217T_02445	K06215	Both	515	9.5e-156	pyridoxal 5'-phosphate synthase pdxS subunit [EC:4.3.3.6]
	JCM1217T_02450	K08681	Both	269.3	3.5e-81	pyridoxal 5'-phosphate synthase pdxT subunit [EC:4.3.3.6]
	JCM1217T_02455	K00375	KOfamScan	373.8	1.7e-112	GntR family transcriptional regulator / MocR family aminotransferase
	JCM1217T_02455	K03710	eggNOG			Alanine-glyoxylate amino-transferase
	JCM1217T_02455	K05825	Both	466.3	2.1e-140	2-aminoadipate transaminase [EC:2.6.1.-]
	JCM1217T_02460	K13051	Both	325.5	5.7e-98	L-asparaginase / beta-aspartyl-peptidase [EC:3.5.1.1 3.4.19.5]
	JCM1217T_02465	K02035	eggNOG			ABC transporter, substrate-binding protein, family 5
	JCM1217T_02465	K15580	eggNOG			ABC transporter, substrate-binding protein, family 5
	JCM1217T_02480	K01209	KOfamScan	289.1	1e-86	alpha-L-arabinofuranosidase [EC:3.2.1.55]
	JCM1217T_02490	K03655	eggNOG			Putative ATP-dependent DNA helicase recG C-terminal
	JCM1217T_02500	K02003	Both	340.5	1.2e-102	putative ABC transport system ATP-binding protein
	JCM1217T_02500	K02004	eggNOG			ATPases associated with a variety of cellular activities
	JCM1217T_02510	K02004	Both	107.7	5.5e-32	putative ABC transport system permease protein
	JCM1217T_02515	K01662	Both	588.7	2.3e-177	1-deoxy-D-xylulose-5-phosphate synthase [EC:2.2.1.7]
	JCM1217T_02525	K01588	Both	273.2	2.6e-82	5-(carboxyamino)imidazole ribonucleotide mutase [EC:5.4.99.18]
	JCM1217T_02530	K01589	Both	497.9	3.4e-150	5-(carboxyamino)imidazole ribonucleotide synthase [EC:6.3.4.18]
	JCM1217T_02535	K03711	Both	172.4	1.4e-51	Fur family transcriptional regulator, ferric uptake regulator
	JCM1217T_02540	K02004	eggNOG			efflux transmembrane transporter activity
	JCM1217T_02545	K02077	Both	270	4.9e-81	zinc/manganese transport system substrate-binding protein
	JCM1217T_02555	K00128	eggNOG			Aldehyde dehydrogenase family
	JCM1217T_02555	K22445	eggNOG			Aldehyde dehydrogenase family
	JCM1217T_02560	K01945	Both	610.3	3.9e-184	phosphoribosylamine---glycine ligase [EC:6.3.4.13]
	JCM1217T_02560	K11788	eggNOG			Belongs to the GARS family
	JCM1217T_02565	K01933	Both	545.6	1.4e-164	phosphoribosylformylglycinamidine cyclo-ligase [EC:6.3.3.1]
	JCM1217T_02570	K00764	Both	680.5	1.9e-205	amidophosphoribosyltransferase [EC:2.4.2.14]
	JCM1217T_02575	K02028	Both	396.9	1.6e-119	polar amino acid transport system ATP-binding protein [EC:7.4.2.1]
	JCM1217T_02575	K02029	eggNOG			AAA domain, putative AbiEii toxin, Type IV TA system
	JCM1217T_02580	K02029	eggNOG			Binding-protein-dependent transport system inner membrane component
	JCM1217T_02580	K02030	eggNOG			Binding-protein-dependent transport system inner membrane component
	JCM1217T_02585	K02030	Both	130.1	1.1e-38	polar amino acid transport system substrate-binding protein
	JCM1217T_02585	K02424	eggNOG			Bacterial periplasmic substrate-binding proteins
	JCM1217T_02585	K17073	eggNOG			Bacterial periplasmic substrate-binding proteins
	JCM1217T_02590	K09705	Both	156.6	1.1e-46	uncharacterized protein
	JCM1217T_02595	K20810	KOfamScan	364.3	7.9e-110	aminodeoxyfutalosine deaminase [EC:3.5.4.40]
	JCM1217T_02600	K01251	Both	346.5	3.3e-104	adenosylhomocysteinase [EC:3.13.2.1]
	JCM1217T_02605	K03502	Both	394	9.5e-119	DNA polymerase V
	JCM1217T_02625	K03315	Both	239.4	6.1e-72	Na+:H+ antiporter, NhaC family
	JCM1217T_02645	K01952	Both	892.3	6.5e-269	phosphoribosylformylglycinamidine synthase [EC:6.3.5.3]
	JCM1217T_02650	K01923	Both	219.9	7.4e-66	phosphoribosylaminoimidazole-succinocarboxamide synthase [EC:6.3.2.6]
	JCM1217T_02655	K08289	Both	597.3	6.4e-180	phosphoribosylglycinamide formyltransferase 2 [EC:6.3.1.21]
	JCM1217T_02665	K01620	Both	217.6	4.3e-65	threonine aldolase [EC:4.1.2.48]
	JCM1217T_02675	K03453	Both	345	6.3e-104	bile acid:Na+ symporter, BASS family
	JCM1217T_02685	K02950	Both	241	1.6e-72	small subunit ribosomal protein S12
	JCM1217T_02690	K02992	Both	214.1	3.4e-64	small subunit ribosomal protein S7
	JCM1217T_02695	K02355	Both	1064.9	0	elongation factor G
	JCM1217T_02700	K02358	Both	749.1	4.8e-226	elongation factor Tu
	JCM1217T_02725	K06199	Both	78	5.3e-23	fluoride exporter
	JCM1217T_02730	K06199	Both	78.6	3.3e-23	fluoride exporter
	JCM1217T_02735	K00001	eggNOG			Zinc-binding dehydrogenase
	JCM1217T_02745	K07133	Both	223	8.1e-67	uncharacterized protein
	JCM1217T_02760	K03701	Both	958.2	7.3e-289	excinuclease ABC subunit A
	JCM1217T_02765	K26937	KOfamScan	344.8	8.6e-104	MATE family, multidrug efflux pump
	JCM1217T_02770	K07457	Both	249.9	4.2e-75	endonuclease III related protein
	JCM1217T_02775	K06988	eggNOG			NADP oxidoreductase coenzyme F420-dependent
	JCM1217T_02780	K00633	Both	284.3	1.9e-85	galactoside O-acetyltransferase [EC:2.3.1.18]
	JCM1217T_02780	K00661	Both	226.4	7.3e-68	maltose O-acetyltransferase [EC:2.3.1.79]
	JCM1217T_02785	K00633	eggNOG			Maltose acetyltransferase
	JCM1217T_02785	K00661	eggNOG			Maltose acetyltransferase
	JCM1217T_02790	K07088	eggNOG			Membrane transport protein
	JCM1217T_02790	K24180	KOfamScan	191	3.8e-57	malate permease and related proteins
	JCM1217T_02795	K01190	eggNOG			Glycosyl hydrolases family 2, TIM barrel domain
	JCM1217T_02795	K01195	eggNOG			Glycosyl hydrolases family 2, TIM barrel domain
	JCM1217T_02800	K14059	KOfamScan	211.9	2e-63	integrase
	JCM1217T_02805	K07482	KOfamScan	158.8	2.2e-47	transposase, IS30 family
	JCM1217T_02810	K07482	KOfamScan	147.5	5.9e-44	transposase, IS30 family
	JCM1217T_02845	K03466	eggNOG			PFAM cell divisionFtsK SpoIIIE
	JCM1217T_02855	K01915	Both	350.2	2.6e-105	glutamine synthetase [EC:6.3.1.2]
	JCM1217T_02865	K00382	Both	476.7	1.1e-143	dihydrolipoyl dehydrogenase [EC:1.8.1.4]
	JCM1217T_02880	K16925	Both	235.2	7.4e-71	energy-coupling factor transport system permease protein
	JCM1217T_02885	K01552	KOfamScan	614.7	2.6e-185	energy-coupling factor transport system ATP-binding protein [EC:7.-.-.-]
	JCM1217T_02885	K16785	eggNOG			ATPases associated with a variety of cellular activities
	JCM1217T_02885	K16786	eggNOG			ATPases associated with a variety of cellular activities
	JCM1217T_02885	K16787	eggNOG			ATPases associated with a variety of cellular activities
	JCM1217T_02890	K16785	Both	125.4	2.8e-37	energy-coupling factor transport system permease protein
	JCM1217T_02895	K03437	Both	250.8	2.6e-75	RNA methyltransferase, TrmH family
	JCM1217T_02900	K01889	Both	342.8	4.4e-103	phenylalanyl-tRNA synthetase alpha chain [EC:6.1.1.20]
	JCM1217T_02905	K01890	Both	681	3.6e-205	phenylalanyl-tRNA synthetase beta chain [EC:6.1.1.20]
	JCM1217T_02915	K00145	Both	378	5.9e-114	N-acetyl-gamma-glutamyl-phosphate reductase [EC:1.2.1.38]
	JCM1217T_02920	K00620	Both	512.7	1.2e-154	glutamate N-acetyltransferase / amino-acid N-acetyltransferase [EC:2.3.1.35 2.3.1.1]
	JCM1217T_02925	K00930	Both	454.8	2.6e-137	acetylglutamate kinase [EC:2.7.2.8]
	JCM1217T_02930	K00821	Both	506	1.2e-152	acetylornithine/N-succinyldiaminopimelate aminotransferase [EC:2.6.1.11 2.6.1.17]
	JCM1217T_02935	K00611	Both	435.6	2.1e-131	ornithine carbamoyltransferase [EC:2.1.3.3]
	JCM1217T_02940	K03402	Both	199.1	9.3e-60	transcriptional regulator of arginine metabolism
	JCM1217T_02945	K01940	Both	544.8	2.5e-164	argininosuccinate synthase [EC:6.3.4.5]
	JCM1217T_02955	K01755	Both	642.1	1.5e-193	argininosuccinate lyase [EC:4.3.2.1]
	JCM1217T_02960	K03154	Both	66.4	2.4e-19	sulfur carrier protein
	JCM1217T_02965	K03149	Both	360.1	1.1e-108	thiazole synthase [EC:2.8.1.10]
	JCM1217T_02970	K03148	eggNOG			ThiF family
	JCM1217T_02970	K21029	KOfamScan	369	3e-111	molybdopterin-synthase adenylyltransferase [EC:2.7.7.80]
	JCM1217T_02970	K21147	eggNOG			ThiF family
	JCM1217T_02980	K06950	Both	60.2	2.9e-17	uncharacterized protein
	JCM1217T_02990	K01866	Both	419	3.8e-126	tyrosyl-tRNA synthetase [EC:6.1.1.1]
	JCM1217T_03000	K06117	KOfamScan	404.2	9.5e-122	glycerol-1-phosphatase [EC:3.1.3.21]
	JCM1217T_03010	K06442	Both	336.3	2.6e-101	23S rRNA (cytidine1920-2'-O)/16S rRNA (cytidine1409-2'-O)-methyltransferase [EC:2.1.1.226 2.1.1.227]
	JCM1217T_03020	K03499	Both	125.9	2.4e-37	trk/ktr system potassium uptake protein
	JCM1217T_03025	K03498	Both	359.4	3.3e-108	trk/ktr system potassium uptake protein
	JCM1217T_03030	K00858	Both	235.3	1.4e-70	NAD+ kinase [EC:2.7.1.23]
	JCM1217T_03035	K03631	Both	644.3	2.8e-194	DNA repair protein RecN (Recombination protein N)
	JCM1217T_03045	K07979	eggNOG			helix_turn_helix gluconate operon transcriptional repressor
	JCM1217T_03050	K01990	eggNOG			ATPases associated with a variety of cellular activities
	JCM1217T_03065	K01537	Both	992.7	3.2e-299	P-type Ca2+ transporter type 2C [EC:7.2.2.10]
	JCM1217T_03070	K01733	Both	329.9	4.4e-99	threonine synthase [EC:4.2.3.1]
	JCM1217T_03075	K00600	Both	209.7	8.2e-63	glycine hydroxymethyltransferase [EC:2.1.2.1]
	JCM1217T_03080	K00147	Both	631.9	1.2e-190	glutamate-5-semialdehyde dehydrogenase [EC:1.2.1.41]
	JCM1217T_03090	K00969	Both	303.3	3.6e-91	nicotinate-nucleotide adenylyltransferase [EC:2.7.7.18]
	JCM1217T_03095	K01207	Both	255.5	1.5e-76	beta-N-acetylhexosaminidase [EC:3.2.1.52]
	JCM1217T_03100	K09118	Both	1201.9	0	uncharacterized protein
	JCM1217T_03105	K03823	eggNOG			Acetyltransferase (GNAT) domain
	JCM1217T_03110	K01056	Both	235.4	8e-71	peptidyl-tRNA hydrolase, PTH1 family [EC:3.1.1.29]
	JCM1217T_03115	K03723	Both	1400.6	0	transcription-repair coupling factor (superfamily II helicase) [EC:5.6.2.4]
	JCM1217T_03125	K01689	Both	666.2	4.7e-201	enolase 1/2/3 [EC:4.2.1.11]
	JCM1217T_03135	K09009	Both	218.3	1.9e-65	uncharacterized protein
	JCM1217T_03140	K01524	Both	374.7	9.9e-113	exopolyphosphatase / guanosine-5'-triphosphate,3'-diphosphate pyrophosphatase [EC:3.6.1.11 3.6.1.40]
	JCM1217T_03155	K01752	Both	788	1.2e-237	L-serine dehydratase [EC:4.3.1.17]
	JCM1217T_03160	K01802	eggNOG			Peptidyl-prolyl cis-trans
	JCM1217T_03165	K03624	eggNOG			Necessary for efficient RNA polymerase transcription elongation past template-encoded arresting sites. The arresting sites in DNA have the property of trapping a certain fraction of elongating RNA polymerases that pass through, resulting in locked ternary complexes. Cleavage of the nascent transcript by cleavage factors such as GreA or GreB allows the resumption of elongation from the new 3'termi…
	JCM1217T_03170	K11068	Both	241.2	1.3e-72	hemolysin III
	JCM1217T_03180	K00936	Both	436.1	2.4e-131	two-component system, sensor histidine kinase PdtaS [EC:2.7.13.3]
	JCM1217T_03185	K18955	Both	115.7	3.1e-34	WhiB family transcriptional regulator, redox-sensing transcriptional regulator
	JCM1217T_03190	K03466	eggNOG			FtsK/SpoIIIE family
	JCM1217T_03200	K18955	Both	136.6	1.3e-40	WhiB family transcriptional regulator, redox-sensing transcriptional regulator
	JCM1217T_03225	K02242	KOfamScan	73.8	1.3e-21	competence protein ComFC
	JCM1217T_03230	K03503	eggNOG			Peptidase S24-like
	JCM1217T_03240	K02483	KOfamScan	265	1.1e-79	two-component system, OmpR family, response regulator
	JCM1217T_03245	K00700	Both	1026.4	0	1,4-alpha-glucan branching enzyme [EC:2.4.1.18]
	JCM1217T_03250	K07736	Both	232	1.6e-69	CarD family transcriptional regulator, regulator of rRNA transcription
	JCM1217T_03255	K01770	eggNOG			Involved in the biosynthesis of isopentenyl diphosphate (IPP) and dimethylallyl diphosphate (DMAPP), two major building blocks of isoprenoid compounds. Catalyzes the conversion of 4- diphosphocytidyl-2-C-methyl-D-erythritol 2-phosphate (CDP-ME2P) to 2-C-methyl-D-erythritol 2,4-cyclodiphosphate (ME-CPP) with a corresponding release of cytidine 5-monophosphate (CMP)
	JCM1217T_03255	K12506	eggNOG			Involved in the biosynthesis of isopentenyl diphosphate (IPP) and dimethylallyl diphosphate (DMAPP), two major building blocks of isoprenoid compounds. Catalyzes the conversion of 4- diphosphocytidyl-2-C-methyl-D-erythritol 2-phosphate (CDP-ME2P) to 2-C-methyl-D-erythritol 2,4-cyclodiphosphate (ME-CPP) with a corresponding release of cytidine 5-monophosphate (CMP)
	JCM1217T_03260	K02075	eggNOG			ABC 3 transport family
	JCM1217T_03265	K02074	eggNOG			ATPases associated with a variety of cellular activities
	JCM1217T_03270	K02077	Both	280.3	3.7e-84	zinc/manganese transport system substrate-binding protein
	JCM1217T_03275	K01491	eggNOG			Catalyzes the oxidation of 5,10- methylenetetrahydrofolate to 5,10-methenyltetrahydrofolate and then the hydrolysis of 5,10-methenyltetrahydrofolate to 10- formyltetrahydrofolate
	JCM1217T_03280	K02945	Both	552.6	1.1e-166	small subunit ribosomal protein S1
	JCM1217T_03285	K00859	Both	226.9	5.5e-68	dephospho-CoA kinase [EC:2.7.1.24]
	JCM1217T_03290	K03702	Both	1127.5	0	excinuclease ABC subunit B
	JCM1217T_03295	K05794	eggNOG			Integral membrane protein, TerC family
	JCM1217T_03300	K00873	Both	572.5	1.7e-172	pyruvate kinase [EC:2.7.1.40]
	JCM1217T_03305	K01515	eggNOG			NUDIX domain
	JCM1217T_03315	K22010	Both	264.7	1e-79	two-component system, response regulator PdtaR
	JCM1217T_03320	K02335	Both	928.4	8e-280	DNA polymerase I [EC:2.7.7.7]
	JCM1217T_03335	K01214	Both	1189.8	0	isoamylase [EC:3.2.1.68]
	JCM1217T_03335	K02438	KOfamScan	959.8	2.1e-289	glycogen debranching enzyme [EC:3.2.1.196]
	JCM1217T_03350	K00800	Both	474.6	6.7e-143	3-phosphoshikimate 1-carboxyvinyltransferase [EC:2.5.1.19]
	JCM1217T_03355	K00925	Both	537.8	4.2e-162	acetate kinase [EC:2.7.2.1]
	JCM1217T_03360	K13788	Both	697.4	2.9e-210	phosphate acetyltransferase [EC:2.3.1.8]
	JCM1217T_03375	K01834	eggNOG			Phosphoglycerate mutase family
	JCM1217T_03375	K22306	Both	229.9	4.8e-69	glucosyl-3-phosphoglycerate phosphatase [EC:3.1.3.85]
	JCM1217T_03380	K09710	Both	153.8	6.1e-46	ribosome-associated protein
	JCM1217T_03385	K04042	Both	643.5	5.3e-194	bifunctional UDP-N-acetylglucosamine pyrophosphorylase / glucosamine-1-phosphate N-acetyltransferase [EC:2.7.7.23 2.3.1.157]
	JCM1217T_03395	K00948	Both	413.2	1.2e-124	ribose-phosphate pyrophosphokinase [EC:2.7.6.1]
	JCM1217T_03440	K07484	eggNOG			-
	JCM1217T_03445	K03741	Both	135.1	4e-40	arsenate reductase (thioredoxin) [EC:1.20.4.4]
	JCM1217T_03450	K03325	Both	130.8	7.1e-39	arsenite transporter
	JCM1217T_03455	K01951	Both	712.2	5.8e-215	GMP synthase (glutamine-hydrolysing) [EC:6.3.5.2]
	JCM1217T_03460	K01621	Both	1239.2	0	xylulose-5-phosphate/fructose-6-phosphate phosphoketolase [EC:4.1.2.9 4.1.2.22]
	JCM1217T_03475	K02073	Both	269.6	4.9e-81	D-methionine transport system substrate-binding protein
	JCM1217T_03480	K02071	Both	488.7	2e-147	D-methionine transport system ATP-binding protein
	JCM1217T_03485	K02072	Both	301.7	5.4e-91	D-methionine transport system permease protein
	JCM1217T_03495	K01950	eggNOG			Catalyzes the ATP-dependent amidation of deamido-NAD to form NAD. Uses L-glutamine as a nitrogen source
	JCM1217T_03505	K00656	Both	1219.8	0	formate C-acetyltransferase [EC:2.3.1.54]
	JCM1217T_03510	K04069	Both	237.6	2.6e-71	pyruvate formate lyase activating enzyme [EC:1.97.1.4]
	JCM1217T_03520	K03684	Both	376.4	3e-113	ribonuclease D [EC:3.1.13.5]
	JCM1217T_03525	K03545	Both	410.9	1.1e-123	trigger factor
	JCM1217T_03530	K03281	eggNOG			Voltage gated chloride channel
	JCM1217T_03540	K01358	Both	301.5	1.5e-90	ATP-dependent Clp protease, protease subunit [EC:3.4.21.92]
	JCM1217T_03545	K01358	Both	331.5	1.2e-99	ATP-dependent Clp protease, protease subunit [EC:3.4.21.92]
	JCM1217T_03550	K03544	Both	619	1.4e-186	ATP-dependent Clp protease ATP-binding subunit ClpX
	JCM1217T_03565	K03313	Both	419.8	1.6e-126	Na+:H+ antiporter, NhaA family
	JCM1217T_03570	K06966	eggNOG			Belongs to the LOG family
	JCM1217T_03580	K00240	Both	284.6	1e-85	succinate dehydrogenase iron-sulfur subunit [EC:1.3.5.1]
	JCM1217T_03585	K00239	Both	769.7	2.6e-232	succinate dehydrogenase flavoprotein subunit [EC:1.3.5.1]
	JCM1217T_03585	K00278	eggNOG			Succinate dehydrogenase flavoprotein subunit
	JCM1217T_03590	K04096	Both	286.3	7.3e-86	DNA processing protein
	JCM1217T_03595	K07391	Both	665.3	1.3e-200	magnesium chelatase family protein
	JCM1217T_03600	K07460	Both	157.6	3.6e-47	putative endonuclease
	JCM1217T_03605	K00868	Both	159.2	1.7e-47	pyridoxine kinase [EC:2.7.1.35]
	JCM1217T_03610	K01740	Both	697.5	1.2e-210	O-acetylhomoserine (thiol)-lyase [EC:2.5.1.49]
	JCM1217T_03615	K02003	Both	348.9	3.5e-105	putative ABC transport system ATP-binding protein
	JCM1217T_03620	K02004	Both	148.9	1.7e-44	putative ABC transport system permease protein
	JCM1217T_03635	K01259	eggNOG			alpha/beta hydrolase fold
	JCM1217T_03640	K00286	Both	271.9	1.1e-81	pyrroline-5-carboxylate reductase [EC:1.5.1.2]
	JCM1217T_03645	K06942	Both	499.3	1.5e-150	ribosome-binding ATPase
	JCM1217T_03665	K08217	Both	486.2	8.4e-147	MFS transporter, DHA3 family, macrolide efflux protein
	JCM1217T_03710	K02824	eggNOG			Permease family
	JCM1217T_03710	K03458	eggNOG			Permease family
	JCM1217T_03725	K01176	eggNOG			Alpha amylase, catalytic domain
	JCM1217T_03730	K06200	Both	657.5	2.5e-198	carbon starvation protein
	JCM1217T_03740	K03306	eggNOG			Phosphate transporter family
	JCM1217T_03745	K07220	Both	173	1.2e-51	uncharacterized protein
	JCM1217T_03760	K01537	eggNOG			Cation transporter/ATPase, N-terminus
	JCM1217T_03765	K01990	Both	304.6	1.8e-91	ABC-2 type transport system ATP-binding protein
	JCM1217T_03765	K25144	KOfamScan	442.4	1.2e-133	linearmycin/streptolysin S transport system ATP-binding protein
	JCM1217T_03770	K01992	eggNOG			ABC-2 family transporter protein
	JCM1217T_03770	K25143	KOfamScan	258.8	1e-77	linearmycin/streptolysin S transport system permease protein
	JCM1217T_03775	K01992	eggNOG			ABC-2 family transporter protein
	JCM1217T_03775	K25142	KOfamScan	261.8	1.2e-78	linearmycin/streptolysin S transport system permease protein
	JCM1217T_03780	K03655	eggNOG			Putative ATP-dependent DNA helicase recG C-terminal
	JCM1217T_03785	K08281	Both	296	5.7e-89	nicotinamidase/pyrazinamidase [EC:3.5.1.19 3.5.1.-]
	JCM1217T_03810	K07727	Both	119	3.1e-35	putative transcriptional regulator
	JCM1217T_03815	K03458	Both	929.6	2.8e-281	nucleobase:cation symporter-2, NCS2 family
	JCM1217T_03820	K03816	Both	279.6	1e-84	xanthine phosphoribosyltransferase [EC:2.4.2.22]
	JCM1217T_03825	K03657	Both	794.6	1.6e-239	ATP-dependent DNA helicase UvrD/PcrA [EC:5.6.2.4]
	JCM1217T_03835	K02004	Both	55.1	5.1e-16	putative ABC transport system permease protein
	JCM1217T_03840	K02003	eggNOG			ABC transporter
	JCM1217T_03845	K02986	Both	171.3	4.4e-51	small subunit ribosomal protein S4
	JCM1217T_03855	K15634	eggNOG			Phosphoglycerate mutase family
	JCM1217T_03870	K01872	Both	964.9	8.2e-291	alanyl-tRNA synthetase [EC:6.1.1.7]
	JCM1217T_03875	K07447	Both	152.5	1.6e-45	putative pre-16S rRNA nuclease [EC:3.1.-.-]
	JCM1217T_03880	K07082	Both	315.1	7.3e-95	peptidoglycan lytic transglycosylase G [EC:4.2.2.29]
	JCM1217T_03885	K02654	eggNOG			Type IV leader peptidase family
	JCM1217T_03890	K01736	Both	479.1	2.7e-144	chorismate synthase [EC:4.2.3.5]
	JCM1217T_03895	K00891	KOfamScan	167.2	7.2e-50	shikimate kinase [EC:2.7.1.71]
	JCM1217T_03895	K01735	Both	435.4	3.4e-131	3-dehydroquinate synthase [EC:4.2.3.4]
	JCM1217T_03895	K13829	Both	728.4	8.7e-220	shikimate kinase / 3-dehydroquinate synthase [EC:2.7.1.71 4.2.3.4]
	JCM1217T_03900	K03786	Both	198.7	9.8e-60	3-dehydroquinate dehydratase II [EC:4.2.1.10]
	JCM1217T_03905	K01270	eggNOG			COG0624 Acetylornithine deacetylase Succinyl-diaminopimelate desuccinylase and related deacylases
	JCM1217T_03905	K01439	eggNOG			COG0624 Acetylornithine deacetylase Succinyl-diaminopimelate desuccinylase and related deacylases
	JCM1217T_03910	K01937	Both	848	1e-255	CTP synthase [EC:6.3.4.2]
	JCM1217T_03920	K09014	Both	824.3	4e-249	Fe-S cluster assembly protein SufB
	JCM1217T_03925	K09015	Both	358.5	7.6e-108	Fe-S cluster assembly protein SufD
	JCM1217T_03930	K09013	Both	380	7.6e-115	Fe-S cluster assembly ATP-binding protein
	JCM1217T_03935	K11717	Both	572	2.1e-172	cysteine desulfurase / selenocysteine lyase [EC:2.8.1.7 4.4.1.16]
	JCM1217T_03940	K04488	Both	192.2	1.3e-57	nitrogen fixation protein NifU and related proteins
	JCM1217T_03950	K00975	Both	479.3	1.3e-144	glucose-1-phosphate adenylyltransferase [EC:2.7.7.27]
	JCM1217T_03965	K09761	Both	198.9	1.2e-59	16S rRNA (uracil1498-N3)-methyltransferase [EC:2.1.1.193]
	JCM1217T_03970	K02503	Both	144.9	3.3e-43	histidine triad (HIT) family protein [EC:3.9.1.-]
	JCM1217T_03975	K06217	Both	494.6	5.4e-149	phosphate starvation-inducible protein PhoH and related proteins
	JCM1217T_03980	K07042	Both	153.9	7.7e-46	probable rRNA maturation factor
	JCM1217T_03985	K03699	KOfamScan	351.2	1.3e-105	magnesium and cobalt exporter, CNNM family
	JCM1217T_03990	K03595	Both	358	1.1e-107	GTPase
	JCM1217T_03995	K01897	Both	503.6	1.3e-151	long-chain-fatty-acid---CoA ligase [EC:6.2.1.3]
	JCM1217T_04000	K00324	Both	403.5	1.9e-121	proton-translocating NAD(P)+ transhydrogenase subunit alpha [EC:7.1.1.1]
	JCM1217T_04005	K00324	eggNOG			4TM region of pyridine nucleotide transhydrogenase, mitoch
	JCM1217T_04010	K00325	Both	639.1	1.5e-192	proton-translocating NAD(P)+ transhydrogenase subunit beta [EC:7.1.1.1]
	JCM1217T_04015	K06889	Both	126.1	1.8e-37	uncharacterized protein
	JCM1217T_04020	K02897	Both	191.5	2.6e-57	large subunit ribosomal protein L25
	JCM1217T_04025	K00826	Both	384.4	7.5e-116	branched-chain amino acid aminotransferase [EC:2.6.1.42]
	JCM1217T_04030	K02428	eggNOG			Psort location Cytoplasmic, score 8.87
	JCM1217T_04030	K02499	eggNOG			Psort location Cytoplasmic, score 8.87
	JCM1217T_04040	K02968	Both	107.1	1.2e-31	small subunit ribosomal protein S20
	JCM1217T_04045	K03596	Both	1001.8	1.4e-302	GTP-binding protein LepA
	JCM1217T_04055	K02529	eggNOG			helix_turn _helix lactose operon repressor
	JCM1217T_04060	K00865	Both	497.8	4.3e-150	glycerate 2-kinase [EC:2.7.1.165]
	JCM1217T_04065	K26937	KOfamScan	353.4	2.1e-106	MATE family, multidrug efflux pump
	JCM1217T_04105	K21672	eggNOG			Dihydrodipicolinate reductase, N-terminus
	JCM1217T_04105	K25950	KOfamScan	542.5	3.7e-164	secondary-alkyl amine dehydrogenase [NAD(P)+] [EC:1.4.1.28]
	JCM1217T_04115	K00265	Both	2230.8	0	glutamate synthase (NADPH) large chain [EC:1.4.1.13]
	JCM1217T_04115	K00284	eggNOG			glutamate synthase NADPH large subunit
	JCM1217T_04120	K00266	Both	606.4	7.9e-183	glutamate synthase (NADPH) small chain [EC:1.4.1.13]
	JCM1217T_04125	K02035	Both	286.5	4.8e-86	peptide/nickel transport system substrate-binding protein
	JCM1217T_04125	K15580	Both	369.2	5.7e-111	oligopeptide transport system substrate-binding protein
	JCM1217T_04140	K16148	Both	519.1	1.6e-156	alpha-maltose-1-phosphate synthase [EC:2.4.1.342]
	JCM1217T_04145	K02013	eggNOG			ATPases associated with a variety of cellular activities
	JCM1217T_04155	K03564	Both	207.3	3.8e-62	thioredoxin-dependent peroxiredoxin [EC:1.11.1.24]
	JCM1217T_04170	K07483	KOfamScan	45.7	9.5e-13	transposase
	JCM1217T_04170	K07497	KOfamScan	91.8	7.1e-27	putative transposase
	JCM1217T_04175	K03733	eggNOG			Phage integrase, N-terminal SAM-like domain
	JCM1217T_04240	K13953	eggNOG			alcohol dehydrogenase
	JCM1217T_04255	K06999	Both	137.2	8.5e-41	phospholipase/carboxylesterase
	JCM1217T_04260	K07442	Both	291.8	8.8e-88	tRNA (adenine57-N1/adenine58-N1)-methyltransferase catalytic subunit [EC:2.1.1.219 2.1.1.220]
	JCM1217T_04265	K08296	Both	134.1	8.6e-40	phosphohistidine phosphatase [EC:3.1.3.-]
	JCM1217T_04270	K00549	Both	991.4	5.8e-299	5-methyltetrahydropteroyltriglutamate--homocysteine methyltransferase [EC:2.1.1.14]
	JCM1217T_04275	K00297	Both	291.9	8.9e-88	methylenetetrahydrofolate reductase (NADH) [EC:1.5.1.54]
	JCM1217T_04280	K01442	eggNOG			Linear amide C-N hydrolase, choloylglycine hydrolase family protein
	JCM1217T_04285	K00982	Both	973.3	2.3e-293	[glutamine synthetase] adenylyltransferase / [glutamine synthetase]-adenylyl-L-tyrosine phosphorylase [EC:2.7.7.42 2.7.7.89]
	JCM1217T_04290	K00609	Both	398.9	3.4e-120	aspartate carbamoyltransferase catalytic subunit [EC:2.1.3.2]
	JCM1217T_04295	K00610	Both	158.5	1e-47	aspartate carbamoyltransferase regulatory subunit
	JCM1217T_04300	K01465	Both	342.6	6e-103	dihydroorotase [EC:3.5.2.3]
	JCM1217T_04305	K01591	Both	199.6	9.2e-60	orotidine-5'-phosphate decarboxylase [EC:4.1.1.23]
	JCM1217T_04310	K02823	Both	269.8	3.5e-81	dihydroorotate dehydrogenase electron transfer subunit
	JCM1217T_04315	K17828	Both	389.3	1.5e-117	dihydroorotate dehydrogenase (NAD+) catalytic subunit [EC:1.3.1.14]
	JCM1217T_04320	K00762	Both	194.9	2.5e-58	orotate phosphoribosyltransferase [EC:2.4.2.10]
	JCM1217T_04340	K01560	eggNOG			Haloacid dehalogenase-like hydrolase
	JCM1217T_04340	K07025	eggNOG			Haloacid dehalogenase-like hydrolase
	JCM1217T_04345	K17758	eggNOG			Catalyzes the dehydration of the S-form of NAD(P)HX at the expense of ADP, which is converted to AMP. Together with NAD(P)HX epimerase, which catalyzes the epimerization of the S- and R-forms, the enzyme allows the repair of both epimers of NAD(P)HX, a damaged form of NAD(P)H that is a result of enzymatic or heat-dependent hydration
	JCM1217T_04345	K17759	eggNOG			Catalyzes the dehydration of the S-form of NAD(P)HX at the expense of ADP, which is converted to AMP. Together with NAD(P)HX epimerase, which catalyzes the epimerization of the S- and R-forms, the enzyme allows the repair of both epimers of NAD(P)HX, a damaged form of NAD(P)H that is a result of enzymatic or heat-dependent hydration
	JCM1217T_04345	K23997	KOfamScan	375.4	5.8e-113	ADP-dependent NAD(P)H-hydrate dehydratase / NAD(P)H-hydrate epimerase [EC:4.2.1.136 5.1.99.6]
	JCM1217T_04350	K11358	Both	525	1.5e-158	aspartate aminotransferase [EC:2.6.1.1]
	JCM1217T_04385	K03100	Both	219.1	1.1e-65	signal peptidase I [EC:3.4.21.89]
	JCM1217T_04390	K03759	eggNOG			amino acid
	JCM1217T_04390	K07112	eggNOG			amino acid
	JCM1217T_04395	K16235	Both	759.3	1.5e-229	S-methylmethionine transporter
	JCM1217T_04410	K03217	eggNOG			membrane insertase activity
	JCM1217T_04435	K07154	eggNOG			kinase activity
	JCM1217T_04445	K20391	eggNOG			sequence-specific DNA binding
	JCM1217T_04505	K16235	Both	730.8	6.2e-221	S-methylmethionine transporter
	JCM1217T_04510	K01151	Both	310.9	1.5e-93	deoxyribonuclease IV [EC:3.1.21.2]
	JCM1217T_04520	K01609	KOfamScan	330.1	3.1e-99	indole-3-glycerol phosphate synthase [EC:4.1.1.48]
	JCM1217T_04520	K01696	Both	751.3	1.7e-226	tryptophan synthase beta chain [EC:4.2.1.20]
	JCM1217T_04525	K01695	Both	335.4	4.5e-101	tryptophan synthase alpha chain [EC:4.2.1.20]
	JCM1217T_04530	K13292	KOfamScan	320.5	1.7e-96	phosphatidylglycerol---prolipoprotein diacylglyceryl transferase [EC:2.5.1.145]
	JCM1217T_04535	K01783	Both	316.7	2.3e-95	ribulose-phosphate 3-epimerase [EC:5.1.3.1]
	JCM1217T_04540	K01523	eggNOG			Phosphoribosyl-ATP pyrophosphohydrolase
	JCM1217T_04545	K00765	Both	312.5	4.6e-94	ATP phosphoribosyltransferase [EC:2.4.2.17]
	JCM1217T_04545	K02502	eggNOG			ATP phosphoribosyltransferase
	JCM1217T_04550	K00995	eggNOG			Belongs to the CDP-alcohol phosphatidyltransferase class-I family
	JCM1217T_04550	K08744	Both	184.7	2.9e-55	cardiolipin synthase (CMP-forming) [EC:2.7.8.41]
	JCM1217T_04585	K14059	KOfamScan	184.1	5.3e-55	integrase
	JCM1217T_04595	K00571	Both	178.4	2.9e-53	site-specific DNA-methyltransferase (adenine-specific) [EC:2.1.1.72]
	JCM1217T_04665	K07154	Both	282.3	1e-84	serine/threonine-protein kinase HipA [EC:2.7.11.1]
	JCM1217T_04725	K07482	KOfamScan	492.6	2.2e-148	transposase, IS30 family
	JCM1217T_04770	K12554	eggNOG			Psort location Cytoplasmic, score 8.87
	JCM1217T_04820	K07496	KOfamScan	208.2	2.8e-62	putative transposase
	JCM1217T_04850	K07284	Both	151.1	4.5e-45	sortase A [EC:3.4.22.70]
	JCM1217T_04875	K06872	Both	187.1	4.3e-56	uncharacterized protein
	JCM1217T_04880	K03744	Both	199.7	7.3e-60	LemA protein
	JCM1217T_04900	K06872	Both	106.4	1.6e-31	uncharacterized protein
	JCM1217T_04925	K07496	Both	38.3	6.6e-11	putative transposase
	JCM1217T_04975	K07496	KOfamScan	89	3.1e-26	putative transposase
	JCM1217T_05000	K03075	Both	55.1	1.1e-15	preprotein translocase subunit SecG
	JCM1217T_05010	K03073	Both	29.8	5.4e-08	preprotein translocase subunit SecE
	JCM1217T_05125	K07484	KOfamScan	26.8	3.2e-07	transposase
	JCM1217T_05165	K07284	Both	109.9	1.5e-32	sortase A [EC:3.4.22.70]
	JCM1217T_05175	K03466	eggNOG			ftsk spoiiie
	JCM1217T_05190	K07465	KOfamScan	126.9	1.2e-37	putative RecB family exonuclease
	JCM1217T_05190	K16899	eggNOG			Belongs to the helicase family. UvrD subfamily
	JCM1217T_05205	K03593	eggNOG			protein tyrosine kinase activity
	JCM1217T_05225	K02338	Both	133.7	1.1e-39	DNA polymerase III subunit beta [EC:2.7.7.7]
	JCM1217T_05230	K07496	Both	372	7.7e-112	putative transposase
	JCM1217T_05240	K07450	eggNOG			Resolvase, N terminal domain
	JCM1217T_05255	K02395	eggNOG			pathogenesis
	JCM1217T_05275	K00525	eggNOG			intein-mediated protein splicing
	JCM1217T_05275	K01952	eggNOG			intein-mediated protein splicing
	JCM1217T_05290	K07484	KOfamScan	21.4	1.4e-05	transposase
	JCM1217T_05320	K03427	KOfamScan	141.5	4.8e-42	type I restriction enzyme M protein [EC:2.1.1.72]
	JCM1217T_05330	K13288	Both	103.9	9.7e-31	oligoribonuclease [EC:3.1.-.-]
	JCM1217T_05355	K03646	eggNOG			-
	JCM1217T_05360	K03646	eggNOG			-
	JCM1217T_05385	K00558	eggNOG			DNA (cytosine-5-)-methyltransferase activity
	JCM1217T_05395	K00558	eggNOG			Belongs to the class I-like SAM-binding methyltransferase superfamily. C5-methyltransferase family
	JCM1217T_05480	K21471	eggNOG			NlpC/P60 family
	JCM1217T_05595	K07074	Both	64.6	9.8e-19	uncharacterized protein
	JCM1217T_05610	K07484	KOfamScan	26.8	3.2e-07	transposase
	JCM1217T_05700	K01091	Both	177.5	5.1e-53	phosphoglycolate phosphatase [EC:3.1.3.18]
	JCM1217T_05710	K03727	Both	1133	0	ATP-dependent RNA helicase HelY [EC:5.6.2.6]
	JCM1217T_05725	K00963	Both	401.4	8.1e-121	UTP--glucose-1-phosphate uridylyltransferase [EC:2.7.7.9]
	JCM1217T_05735	K00945	KOfamScan	216	1.1e-64	CMP/dCMP kinase [EC:2.7.4.25]
	JCM1217T_05735	K03977	Both	661	1.7e-199	GTPase
	JCM1217T_05740	K06178	Both	316.7	1.7e-95	23S rRNA pseudouridine2605 synthase [EC:5.4.99.22]
	JCM1217T_05740	K06183	eggNOG			Belongs to the pseudouridine synthase RsuA family
	JCM1217T_05745	K06188	eggNOG			Belongs to the MIP aquaporin (TC 1.A.8) family
	JCM1217T_05755	K00602	Both	747.6	1.2e-225	phosphoribosylaminoimidazolecarboxamide formyltransferase / IMP cyclohydrolase [EC:2.1.2.3 3.5.4.10]
	JCM1217T_05765	K01902	eggNOG			Succinyl-CoA synthetase functions in the citric acid cycle (TCA), coupling the hydrolysis of succinyl-CoA to the synthesis of either ATP or GTP and thus represents the only step of substrate-level phosphorylation in the TCA. The alpha subunit of the enzyme binds the substrates coenzyme A and phosphate, while succinate binding and nucleotide specificity is provided by the beta subunit
	JCM1217T_05770	K01903	eggNOG			Succinyl-CoA synthetase functions in the citric acid cycle (TCA), coupling the hydrolysis of succinyl-CoA to the synthesis of either ATP or GTP and thus represents the only step of substrate-level phosphorylation in the TCA. The beta subunit provides nucleotide specificity of the enzyme and binds the substrate succinate, while the binding sites for coenzyme A and phosphate are found in the alpha …
	JCM1217T_05775	K00759	Both	240.9	2.1e-72	adenine phosphoribosyltransferase [EC:2.4.2.7]
	JCM1217T_05780	K03210	Both	79.3	4e-23	preprotein translocase subunit YajC
	JCM1217T_05785	K03551	Both	545.3	1.6e-164	holliday junction DNA helicase RuvB [EC:5.6.2.4]
	JCM1217T_05790	K03550	Both	221.8	1.4e-66	holliday junction DNA helicase RuvA
	JCM1217T_05795	K01159	Both	242.2	1.1e-72	crossover junction endodeoxyribonuclease RuvC [EC:3.1.21.10]
	JCM1217T_05800	K18189	KOfamScan	222.4	8.4e-67	translational activator of cytochrome c oxidase 1
	JCM1217T_05805	K19710	Both	277	1.7e-83	ATP adenylyltransferase [EC:2.7.7.53]
	JCM1217T_05810	K01868	Both	825.3	7.8e-249	threonyl-tRNA synthetase [EC:6.1.1.3]
	JCM1217T_05845	K06153	Both	320.2	2.4e-96	undecaprenyl-diphosphatase [EC:3.6.1.27]
	JCM1217T_05855	K03686	Both	421.1	8.6e-127	molecular chaperone DnaJ
	JCM1217T_05860	K03705	Both	395.1	5.5e-119	heat-inducible transcriptional repressor
	JCM1217T_05865	K00615	Both	523	2.5e-157	transketolase [EC:2.2.1.1]
	JCM1217T_05870	K00616	Both	253	7.8e-76	transaldolase [EC:2.2.1.2]
	JCM1217T_05875	K03311	Both	502.4	1.4e-151	branched-chain amino acid:cation transporter, LIVCS family
	JCM1217T_05890	K00812	eggNOG			Aminotransferase, class I II
	JCM1217T_05890	K14260	Both	773.3	1.2e-233	alanine-synthesizing transaminase [EC:2.6.1.66 2.6.1.2]
	JCM1217T_05900	K00016	Both	322.4	6.1e-97	L-lactate dehydrogenase [EC:1.1.1.27]
	JCM1217T_05905	K03075	Both	64.4	1.5e-18	preprotein translocase subunit SecG
	JCM1217T_05910	K01803	Both	306.7	2.7e-92	triosephosphate isomerase (TIM) [EC:5.3.1.1]
	JCM1217T_05915	K00927	Both	627	4.7e-189	phosphoglycerate kinase [EC:2.7.2.3]
	JCM1217T_05915	K01803	eggNOG			Phosphoglycerate kinase
	JCM1217T_05920	K09762	Both	313.7	1.7e-94	cell division protein WhiA
	JCM1217T_05925	K06958	Both	415.7	2.2e-125	RNase adapter protein RapZ
	JCM1217T_05930	K00014	eggNOG			Shikimate dehydrogenase substrate binding domain
	JCM1217T_05935	K03703	Both	813.8	1.7e-245	excinuclease ABC subunit C
	JCM1217T_05940	K03701	Both	1536.3	0	excinuclease ABC subunit A
	JCM1217T_05970	K16926	Both	229.1	4.9e-69	energy-coupling factor transport system substrate-specific component
	JCM1217T_05975	K16785	Both	120	1.2e-35	energy-coupling factor transport system permease protein
	JCM1217T_05980	K01552	KOfamScan	555	2.9e-167	energy-coupling factor transport system ATP-binding protein [EC:7.-.-.-]
	JCM1217T_05980	K16786	eggNOG			ATPases associated with a variety of cellular activities
	JCM1217T_05980	K16787	eggNOG			ATPases associated with a variety of cellular activities
	JCM1217T_05985	K16786	eggNOG			ATPases associated with a variety of cellular activities
	JCM1217T_05985	K16787	eggNOG			ATPases associated with a variety of cellular activities
	JCM1217T_06000	K06158	eggNOG			ABC transporter
	JCM1217T_06005	K01304	eggNOG			Removes 5-oxoproline from various penultimate amino acid residues except L-proline
	JCM1217T_06010	K01657	Both	655.4	9.5e-198	anthranilate synthase component I [EC:4.1.3.27]
	JCM1217T_06015	K01496	Both	219.3	4.7e-66	phosphoribosyl-AMP cyclohydrolase [EC:3.5.4.19]
	JCM1217T_06015	K11755	eggNOG			Catalyzes the hydrolysis of the adenine ring of phosphoribosyl-AMP
	JCM1217T_06020	K01657	eggNOG			IGPS catalyzes the conversion of PRFAR and glutamine to IGP, AICAR and glutamate. The HisF subunit catalyzes the cyclization activity that produces IGP and AICAR from PRFAR using the ammonia provided by the HisH subunit
	JCM1217T_06020	K02500	Both	440	1.5e-132	imidazole glycerol-phosphate synthase subunit HisF [EC:4.3.2.10]
	JCM1217T_06025	K05520	Both	204.2	3.2e-61	deglycase [EC:3.5.1.124]
	JCM1217T_06030	K06941	Both	457	8.3e-138	23S rRNA (adenine2503-C2)-methyltransferase [EC:2.1.1.192]
	JCM1217T_06035	K00981	Both	178.6	2.3e-53	phosphatidate cytidylyltransferase [EC:2.7.7.41]
	JCM1217T_06040	K02838	Both	218.7	1.2e-65	ribosome recycling factor
	JCM1217T_06045	K09903	Both	389.7	1.4e-117	uridylate kinase [EC:2.7.4.22]
	JCM1217T_06050	K02357	Both	249.5	9e-75	elongation factor Ts
	JCM1217T_06055	K02967	Both	385	3.4e-116	small subunit ribosomal protein S2
	JCM1217T_06060	K01462	Both	193.1	6.2e-58	peptide deformylase [EC:3.5.1.88]
	JCM1217T_06065	K01897	Both	509.9	1.6e-153	long-chain-fatty-acid---CoA ligase [EC:6.2.1.3]
	JCM1217T_06075	K00088	eggNOG			IMP dehydrogenase family protein
	JCM1217T_06080	K00031	Both	692.8	4.5e-209	isocitrate dehydrogenase [EC:1.1.1.42]
	JCM1217T_06110	K01409	eggNOG			Required for the formation of a threonylcarbamoyl group on adenosine at position 37 (t(6)A37) in tRNAs that read codons beginning with adenine. Is involved in the transfer of the threonylcarbamoyl moiety of threonylcarbamoyl-AMP (TC-AMP) to the N6 group of A37, together with TsaE and TsaB. TsaD likely plays a direct catalytic role in this reaction
	JCM1217T_06110	K25706	KOfamScan	471.2	3.1e-142	tRNA N6-adenosine threonylcarbamoyltransferase [EC:2.3.1.234]
	JCM1217T_06115	K03789	Both	164.4	3.3e-49	[ribosomal protein S18]-alanine N-acetyltransferase [EC:2.3.1.266]
	JCM1217T_06120	K14742	Both	131.4	5.5e-39	tRNA threonylcarbamoyladenosine biosynthesis protein TsaB
	JCM1217T_06125	K06925	Both	164.3	5.7e-49	tRNA threonylcarbamoyladenosine biosynthesis protein TsaE
	JCM1217T_06130	K02340	Both	186.4	1.1e-55	DNA polymerase III subunit delta [EC:2.7.7.7]
	JCM1217T_06140	K02238	Both	205	2.6e-61	competence protein ComEC
	JCM1217T_06145	K02237	Both	119.5	2.5e-35	competence protein ComEA
	JCM1217T_06150	K01869	Both	1057.8	0	leucyl-tRNA synthetase [EC:6.1.1.4]
	JCM1217T_06155	K02030	KOfamScan	111.6	4.3e-33	polar amino acid transport system substrate-binding protein
	JCM1217T_06155	K10005	eggNOG			Bacterial periplasmic substrate-binding proteins
	JCM1217T_06160	K03284	Both	181.9	2.3e-54	magnesium transporter
	JCM1217T_06165	K01834	eggNOG			Phosphoglycerate mutase family
	JCM1217T_06165	K22306	Both	224.5	2.2e-67	glucosyl-3-phosphoglycerate phosphatase [EC:3.1.3.85]
	JCM1217T_06175	K07006	eggNOG			Pfam:Pyridox_oxidase
	JCM1217T_06190	K03767	eggNOG			PPIases accelerate the folding of proteins. It catalyzes the cis-trans isomerization of proline imidic peptide bonds in oligopeptides
	JCM1217T_06190	K03768	eggNOG			PPIases accelerate the folding of proteins. It catalyzes the cis-trans isomerization of proline imidic peptide bonds in oligopeptides
	JCM1217T_06200	K07497	Both	52.3	7e-15	putative transposase
	JCM1217T_06215	K03733	eggNOG			Phage integrase, N-terminal SAM-like domain
	JCM1217T_06220	K07497	eggNOG			Integrase core domain
	JCM1217T_06225	K00951	eggNOG			In eubacteria ppGpp (guanosine 3'-diphosphate 5-' diphosphate) is a mediator of the stringent response that coordinates a variety of cellular activities in response to changes in nutritional abundance
	JCM1217T_06225	K01139	Both	1059.4	0	GTP diphosphokinase / guanosine-3',5'-bis(diphosphate) 3'-diphosphatase [EC:2.7.6.5 3.1.7.2]
	JCM1217T_06230	K01520	Both	175.7	1.6e-52	dUTP diphosphatase [EC:3.6.1.23]
	JCM1217T_06250	K02469	eggNOG			DNA topoisomerase (ATP-hydrolyzing)
	JCM1217T_06260	K03724	Both	1654.3	0	ATP-dependent helicase Lhr and Lhr-like helicase [EC:5.6.2.6 5.6.2.4]
	JCM1217T_06265	K00852	Both	329.9	3.9e-99	ribokinase [EC:2.7.1.15]
	JCM1217T_06275	K02470	eggNOG			DNA topoisomerase (ATP-hydrolyzing)
	JCM1217T_06280	K03086	Both	595.5	2e-179	RNA polymerase primary sigma factor
	JCM1217T_06290	K13787	eggNOG			Belongs to the FPP GGPP synthase family
	JCM1217T_06295	K08884	eggNOG			PASTA
	JCM1217T_06295	K12132	Both	322.6	3.8e-97	eukaryotic-like serine/threonine-protein kinase [EC:2.7.11.1]
	JCM1217T_06300	K00655	Both	204.3	3.1e-61	1-acyl-sn-glycerol-3-phosphate acyltransferase [EC:2.3.1.51]
	JCM1217T_06310	K02027	eggNOG			Bacterial extracellular solute-binding protein
	JCM1217T_06315	K00766	Both	393.4	1.3e-118	anthranilate phosphoribosyltransferase [EC:2.4.2.18]
	JCM1217T_06325	K03070	Both	1283.5	0	preprotein translocase subunit SecA [EC:7.4.2.8]
	JCM1217T_06330	K05808	Both	129.2	1.4e-38	ribosome hibernation promoting factor
	JCM1217T_06340	K03565	Both	107.2	1.3e-31	regulatory protein
	JCM1217T_06345	K03553	Both	704.8	1.6e-212	recombination protein RecA
	JCM1217T_06355	K27043	KOfamScan	127.8	7.3e-38	XRE family transcriptional regulator, stress-response regulator
	JCM1217T_06360	K03743	Both	177	5.5e-53	nicotinamide-nucleotide amidase [EC:3.5.1.42]
	JCM1217T_06365	K00995	Both	143.8	9.4e-43	CDP-diacylglycerol---glycerol-3-phosphate 3-phosphatidyltransferase [EC:2.7.8.5]
	JCM1217T_06365	K08744	eggNOG			Belongs to the CDP-alcohol phosphatidyltransferase class-I family
	JCM1217T_06370	K03466	Both	716	6.2e-216	DNA segregation ATPase FtsK/SpoIIIE, S-DNA-T family
	JCM1217T_06375	K04095	Both	75.4	5.3e-22	cell filamentation protein, protein adenylyltransferase [EC:2.7.7.108]
	JCM1217T_06380	K00791	Both	345.6	5.6e-104	tRNA dimethylallyltransferase [EC:2.5.1.75]
	JCM1217T_06385	K06168	Both	620.2	4e-187	tRNA-2-methylthio-N6-dimethylallyladenosine synthase [EC:2.8.4.3]
	JCM1217T_06390	K07816	Both	319.6	3.8e-96	GTP pyrophosphokinase [EC:2.7.6.5]
	JCM1217T_06400	K06890	Both	242.9	5.3e-73	uncharacterized protein
	JCM1217T_06440	K01681	eggNOG			Catalyzes the isomerization of citrate to isocitrate via cis-aconitate
	JCM1217T_06440	K27802	KOfamScan	1529.2	0	aconitate hydratase A / 2-methylisocitrate dehydratase [EC:4.2.1.3 4.2.1.99]
	JCM1217T_06445	K12952	Both	1030.7	0	cation-transporting P-type ATPase E [EC:7.2.2.-]
	JCM1217T_06455	K03215	eggNOG			Belongs to the class I-like SAM-binding methyltransferase superfamily. RNA M5U methyltransferase family
	JCM1217T_06470	K01142	Both	302.4	7.2e-91	exodeoxyribonuclease III [EC:3.1.11.2]
	JCM1217T_06475	K02031	Both	758.5	9.5e-229	peptide/nickel transport system ATP-binding protein
	JCM1217T_06475	K02032	eggNOG			Oligopeptide/dipeptide transporter, C-terminal region
	JCM1217T_06480	K02034	Both	319.4	5.5e-96	peptide/nickel transport system permease protein
	JCM1217T_06480	K15582	Both	396.3	1e-119	oligopeptide transport system permease protein
	JCM1217T_06485	K02033	eggNOG			Binding-protein-dependent transport system inner membrane component
	JCM1217T_06485	K15581	eggNOG			Binding-protein-dependent transport system inner membrane component
	JCM1217T_06490	K02033	eggNOG			Binding-protein-dependent transport system inner membrane component
	JCM1217T_06490	K15581	eggNOG			Binding-protein-dependent transport system inner membrane component
	JCM1217T_06495	K02035	Both	290.7	2.6e-87	peptide/nickel transport system substrate-binding protein
	JCM1217T_06495	K15580	Both	390.7	1.8e-117	oligopeptide transport system substrate-binding protein
	JCM1217T_06500	K03733	Both	366.8	2.3e-110	integrase/recombinase XerC
	JCM1217T_06500	K04763	eggNOG			Belongs to the 'phage' integrase family. XerC subfamily
	JCM1217T_06510	K00210	eggNOG			Prephenate dehydrogenase
	JCM1217T_06510	K04517	Both	280.1	4.9e-84	prephenate dehydrogenase [EC:1.3.1.12]
	JCM1217T_06515	K04518	eggNOG			Prephenate dehydratase
	JCM1217T_06515	K14170	eggNOG			Prephenate dehydratase
	JCM1217T_06525	K06207	Both	918.1	4.4e-277	GTP-binding protein
	JCM1217T_06530	K03290	eggNOG			Sugar (and other) transporter
	JCM1217T_06530	K08178	eggNOG			Sugar (and other) transporter
	JCM1217T_06530	K08369	Both	550.4	4.8e-166	MFS transporter, putative metabolite:H+ symporter
	JCM1217T_06535	K04487	Both	474.2	5.1e-143	cysteine desulfurase [EC:2.8.1.7]
	JCM1217T_06540	K00767	Both	383.7	1.4e-115	nicotinate-nucleotide pyrophosphorylase (carboxylating) [EC:2.4.2.19]
	JCM1217T_06545	K00278	Both	701.7	1.7e-211	L-aspartate oxidase [EC:1.4.3.16]
	JCM1217T_06545	K00767	eggNOG			Catalyzes the oxidation of L-aspartate to iminoaspartate
	JCM1217T_06550	K03517	Both	415.8	2.4e-125	quinolinate synthase [EC:2.5.1.72]
	JCM1217T_06555	K03574	eggNOG			NUDIX hydrolase
	JCM1217T_06560	K06024	Both	236.9	4e-71	segregation and condensation protein B
	JCM1217T_06565	K05896	Both	206.8	5.2e-62	segregation and condensation protein A
	JCM1217T_06570	K03496	Both	286	6.6e-86	chromosome partitioning protein
	JCM1217T_06575	K02003	Both	375.9	2.2e-113	putative ABC transport system ATP-binding protein
	JCM1217T_06575	K02004	Both	112.2	2.3e-33	putative ABC transport system permease protein
	JCM1217T_06580	K03733	Both	338.4	9.3e-102	integrase/recombinase XerC
	JCM1217T_06580	K04763	Both	332.2	7.7e-100	integrase/recombinase XerD
	JCM1217T_06585	K02887	Both	191	2.9e-57	large subunit ribosomal protein L20
	JCM1217T_06590	K02916	Both	25.4	1.1e-06	large subunit ribosomal protein L35
	JCM1217T_06595	K02520	Both	242.8	7.8e-73	translation initiation factor IF-3
	JCM1217T_06605	K00949	Both	82.6	3.3e-24	thiamine pyrophosphokinase [EC:2.7.6.2]
	JCM1217T_06610	K00134	eggNOG			Belongs to the glyceraldehyde-3-phosphate dehydrogenase family
	JCM1217T_06615	K03976	Both	219.3	6e-66	Cys-tRNA(Pro)/Cys-tRNA(Cys) deacylase [EC:3.1.1.-]
	JCM1217T_06620	K03527	Both	429.3	3.2e-129	4-hydroxy-3-methylbut-2-en-1-yl diphosphate reductase [EC:1.17.7.4]
	JCM1217T_06625	K01785	Both	166.7	1.1e-49	aldose 1-epimerase [EC:5.1.3.3]
	JCM1217T_06630	K01785	Both	184.1	5.6e-55	aldose 1-epimerase [EC:5.1.3.3]
	JCM1217T_06645	K03088	Both	143.2	1.2e-42	RNA polymerase sigma-70 factor, ECF subfamily
	JCM1217T_06650	K01928	eggNOG			Catalyzes the addition of an amino acid to the nucleotide precursor UDP-N-acetylmuramoyl-L-alanyl-D-glutamate (UMAG) in the biosynthesis of bacterial cell-wall peptidoglycan
	JCM1217T_06660	K03529	Both	1027.8	0	chromosome segregation protein
	JCM1217T_06665	K11754	Both	520.2	1.1e-156	dihydrofolate synthase / folylpolyglutamate synthase [EC:6.3.2.12 6.3.2.17]
	JCM1217T_06675	K01262	Both	284.4	2.4e-85	Xaa-Pro aminopeptidase [EC:3.4.11.9]
	JCM1217T_06685	K02031	Both	788.1	1.1e-237	peptide/nickel transport system ATP-binding protein
	JCM1217T_06685	K02032	eggNOG			Belongs to the ABC transporter superfamily
	JCM1217T_06690	K02034	Both	327.2	2.3e-98	peptide/nickel transport system permease protein
	JCM1217T_06695	K02033	Both	334.5	1e-100	peptide/nickel transport system permease protein
	JCM1217T_06700	K02035	Both	289.7	5.5e-87	peptide/nickel transport system substrate-binding protein
	JCM1217T_06705	K01443	Both	391.4	7.9e-118	N-acetylglucosamine-6-phosphate deacetylase [EC:3.5.1.25]
	JCM1217T_06710	K02564	Both	331.1	1.1e-99	glucosamine-6-phosphate deaminase [EC:3.5.99.6]
	JCM1217T_06720	K00845	eggNOG			ROK family
	JCM1217T_06725	K00845	eggNOG			ROK family
	JCM1217T_06730	K00847	eggNOG			pfkB family carbohydrate kinase
	JCM1217T_06740	K02429	KOfamScan	156.8	7.8e-47	MFS transporter, FHS family, L-fucose permease
	JCM1217T_06745	K07560	Both	188.3	2.3e-56	D-aminoacyl-tRNA deacylase [EC:3.1.1.96]
	JCM1217T_06755	K23518	KOfamScan	250.3	4.6e-75	O-acetyl-ADP-ribose deacetylase [EC:3.1.1.106]
	JCM1217T_06765	K03589	Both	138.6	3.5e-41	cell division protein FtsQ
	JCM1217T_06770	K01924	Both	571.2	5.9e-172	UDP-N-acetylmuramate--alanine ligase [EC:6.3.2.8]
	JCM1217T_06775	K01924	eggNOG			Cell wall formation. Catalyzes the transfer of a GlcNAc subunit on undecaprenyl-pyrophosphoryl-MurNAc-pentapeptide (lipid intermediate I) to form undecaprenyl-pyrophosphoryl-MurNAc- (pentapeptide)GlcNAc (lipid intermediate II)
	JCM1217T_06775	K02563	Both	400.7	7.8e-121	UDP-N-acetylglucosamine--N-acetylmuramyl-(pentapeptide) pyrophosphoryl-undecaprenol N-acetylglucosamine transferase [EC:2.4.1.227]
	JCM1217T_06780	K02563	eggNOG			Belongs to the SEDS family
	JCM1217T_06780	K03588	Both	367.4	9.4e-111	peptidoglycan glycosyltransferase [EC:2.4.99.28]
	JCM1217T_06785	K01925	Both	450	1.3e-135	UDP-N-acetylmuramoylalanine--D-glutamate ligase [EC:6.3.2.9]
	JCM1217T_06790	K01000	Both	403.4	1.5e-121	phospho-N-acetylmuramoyl-pentapeptide-transferase [EC:2.7.8.13]
	JCM1217T_06795	K01929	Both	499.2	1.8e-150	UDP-N-acetylmuramoyl-tripeptide--D-alanyl-D-alanine ligase [EC:6.3.2.10]
	JCM1217T_06805	K03587	Both	495.3	2.7e-149	cell division protein FtsI (penicillin-binding protein 3) [EC:3.4.16.4]
	JCM1217T_06815	K03438	Both	425.9	2.9e-128	16S rRNA (cytosine1402-N4)-methyltransferase [EC:2.1.1.199]
	JCM1217T_06820	K03925	Both	219.4	4e-66	transcriptional regulator MraZ
	JCM1217T_06830	K00058	Both	411.6	5.5e-124	D-3-phosphoglycerate dehydrogenase / 2-oxoglutarate reductase [EC:1.1.1.95 1.1.1.399]
	JCM1217T_06835	K07738	Both	155.4	2e-46	transcriptional repressor NrdR
	JCM1217T_06840	K07484	KOfamScan	21.4	1.4e-05	transposase
	JCM1217T_06850	K01356	Both	298	9.7e-90	repressor LexA [EC:3.4.21.88]
	JCM1217T_06855	K16264	Both	320.5	2e-96	cobalt-zinc-cadmium efflux system protein
	JCM1217T_06860	K00016	Both	427.3	9.8e-129	L-lactate dehydrogenase [EC:1.1.1.27]
	JCM1217T_06860	K00024	eggNOG			Belongs to the LDH MDH superfamily. LDH family
	JCM1217T_06865	K03665	Both	588.1	2.2e-177	GTPase
	JCM1217T_06870	K00564	Both	196.9	6.4e-59	16S rRNA (guanine1207-N2)-methyltransferase [EC:2.1.1.172]
	JCM1217T_06875	K03578	Both	1421.3	0	ATP-dependent RNA helicase HrpA [EC:5.6.2.6]
	JCM1217T_06885	K18567	eggNOG			Major Facilitator Superfamily
	JCM1217T_06885	K19577	eggNOG			Major Facilitator Superfamily
	JCM1217T_06890	K01915	Both	383.8	1.8e-115	glutamine synthetase [EC:6.3.1.2]
	JCM1217T_06900	K01814	eggNOG			Histidine biosynthesis protein
	JCM1217T_06900	K01817	eggNOG			Histidine biosynthesis protein
	JCM1217T_06900	K24017	KOfamScan	392.7	1.1e-118	phosphoribosyl isomerase A [EC:5.3.1.16 5.3.1.24]
	JCM1217T_06905	K02501	Both	259.9	2.9e-78	imidazole glycerol-phosphate synthase subunit HisH [EC:4.3.2.10]
	JCM1217T_06915	K01089	eggNOG			Imidazoleglycerol-phosphate dehydratase
	JCM1217T_06915	K01693	eggNOG			Imidazoleglycerol-phosphate dehydratase
	JCM1217T_06920	K00817	Both	348.8	6.7e-105	histidinol-phosphate aminotransferase [EC:2.6.1.9]
	JCM1217T_06925	K00013	Both	593.9	4e-179	histidinol dehydrogenase [EC:1.1.1.23]
	JCM1217T_06930	K01512	Both	95.9	3.1e-28	acylphosphatase [EC:3.6.1.7]
	JCM1217T_06935	K00854	eggNOG			FGGY family of carbohydrate kinases, N-terminal domain
	JCM1217T_06940	K06221	KOfamScan	393.1	7.9e-119	2,5-diketo-D-gluconate reductase A [EC:1.1.1.346]
	JCM1217T_06965	K10254	Both	915.9	1.6e-276	oleate hydratase [EC:4.2.1.53]
	JCM1217T_06975	K02337	Both	1478	0	DNA polymerase III subunit alpha [EC:2.7.7.7]
	JCM1217T_06980	K07485	Both	105.6	2.4e-31	transposase
	JCM1217T_07010	K03531	eggNOG			Essential cell division protein that forms a contractile ring structure (Z ring) at the future cell division site. The regulation of the ring assembly controls the timing and the location of cell division. One of the functions of the FtsZ ring is to recruit other cell division proteins to the septum to produce a new cell wall between the dividing cells. Binds GTP and shows GTPase activity
	JCM1217T_07015	K16898	KOfamScan	695.1	2.8e-209	ATP-dependent helicase/nuclease subunit A [EC:5.6.2.4 3.1.-.-]
	JCM1217T_07020	K16899	KOfamScan	312.1	1.3e-93	ATP-dependent helicase/nuclease subunit B [EC:5.6.2.4 3.1.-.-]
	JCM1217T_07025	K02337	eggNOG			DNA polymerase III alpha subunit
	JCM1217T_07035	K07058	Both	116	2.3e-34	membrane protein
	JCM1217T_07045	K06180	Both	327.7	1.5e-98	23S rRNA pseudouridine1911/1915/1917 synthase [EC:5.4.99.23]
	JCM1217T_07050	K03101	Both	159	1.7e-47	signal peptidase II [EC:3.4.23.36]
	JCM1217T_07055	K04074	KOfamScan	67.5	1.7e-19	cell division initiation protein
	JCM1217T_07060	K02221	Both	52.9	3.9e-15	YggT family protein
	JCM1217T_07065	K09772	Both	144.9	3.1e-43	cell division inhibitor SepF
	JCM1217T_07070	K03531	Both	486.9	5.5e-147	cell division protein FtsZ
	JCM1217T_07075	K05540	KOfamScan	349.6	2.8e-105	tRNA-dihydrouridine synthase B [EC:1.-.-.-]
	JCM1217T_07080	K01880	Both	626.6	1.3e-188	glycyl-tRNA synthetase [EC:6.1.1.14]
	JCM1217T_07085	K00878	Both	289.8	3.1e-87	hydroxyethylthiazole kinase [EC:2.7.1.50]
	JCM1217T_07090	K03147	Both	1092.7	0	phosphomethylpyrimidine synthase [EC:4.1.99.17]
	JCM1217T_07095	K13525	eggNOG			AAA domain (Cdc48 subfamily)
	JCM1217T_07100	K00941	Both	419.4	3.2e-126	hydroxymethylpyrimidine/phosphomethylpyrimidine kinase [EC:2.7.1.49 2.7.4.7]
	JCM1217T_07110	K08369	Both	388.6	4.8e-117	MFS transporter, putative metabolite:H+ symporter
	JCM1217T_07125	K13963	eggNOG			SERine Proteinase INhibitors
	JCM1217T_07130	K02529	Both	281.5	1.8e-84	LacI family transcriptional regulator, galactose operon repressor
	JCM1217T_07135	K02532	Both	529	7e-160	MFS transporter, OHS family, lactose permease
	JCM1217T_07140	K01193	Both	435.8	3.8e-131	beta-fructofuranosidase [EC:3.2.1.26]
	JCM1217T_07145	K02050	KOfamScan	150.1	1.2e-44	NitT/TauT family transport system permease protein
	JCM1217T_07150	K02051	KOfamScan	190.2	1.1e-56	NitT/TauT family transport system substrate-binding protein
	JCM1217T_07160	K00806	Both	345.7	2.3e-104	undecaprenyl diphosphate synthase [EC:2.5.1.31]
	JCM1217T_07160	K14215	eggNOG			Catalyzes the condensation of isopentenyl diphosphate (IPP) with allylic pyrophosphates generating different type of terpenoids
	JCM1217T_07160	K21273	eggNOG			Catalyzes the condensation of isopentenyl diphosphate (IPP) with allylic pyrophosphates generating different type of terpenoids
	JCM1217T_07165	K03584	Both	221.2	2.4e-66	DNA repair protein RecO (recombination protein O)
	JCM1217T_07175	K03526	Both	548.2	2.2e-165	(E)-4-hydroxy-3-methylbut-2-enyl-diphosphate synthase [EC:1.17.7.1 1.17.7.3]
	JCM1217T_07180	K00099	Both	570.1	8.3e-172	1-deoxy-D-xylulose-5-phosphate reductoisomerase [EC:1.1.1.267]
	JCM1217T_07200	K07177	Both	185.7	1.4e-55	Lon-like protease
	JCM1217T_07210	K03657	Both	340.6	2.8e-102	ATP-dependent DNA helicase UvrD/PcrA [EC:5.6.2.4]
	JCM1217T_07225	K07053	Both	300.2	3.1e-90	3',5'-nucleoside bisphosphate phosphatase [EC:3.1.3.97]
	JCM1217T_07225	K20859	eggNOG			DNA polymerase alpha chain like domain
	JCM1217T_07235	K01778	Both	250.1	3.8e-75	diaminopimelate epimerase [EC:5.1.1.7]
	JCM1217T_07240	K01776	Both	275.2	8.7e-83	glutamate racemase [EC:5.1.1.3]
	JCM1217T_07255	K01740	eggNOG			Cys/Met metabolism PLP-dependent enzyme
	JCM1217T_07270	K18917	KOfamScan	83	2.2e-24	mycoredoxin [EC:1.20.4.3]
	JCM1217T_07275	K01760	eggNOG			Cys/Met metabolism PLP-dependent enzyme
	JCM1217T_07280	K02030	Both	144.3	5.2e-43	polar amino acid transport system substrate-binding protein
	JCM1217T_07280	K10039	eggNOG			Bacterial periplasmic substrate-binding proteins
	JCM1217T_07285	K02028	eggNOG			ATP binding protein of ABC transporter for glutamate aspartate K02028
	JCM1217T_07290	K02029	eggNOG			Binding-protein-dependent transport system inner membrane component
	JCM1217T_07290	K10040	eggNOG			Binding-protein-dependent transport system inner membrane component
	JCM1217T_07295	K02029	Both	224.5	1.9e-67	polar amino acid transport system permease protein
	JCM1217T_07300	K06999	Both	147.1	8.6e-44	phospholipase/carboxylesterase
	JCM1217T_07305	K18220	Both	882.1	2.9e-266	ribosomal protection tetracycline resistance protein
	JCM1217T_07310	K02342	Both	177.1	4.8e-53	DNA polymerase III subunit epsilon [EC:2.7.7.7]
	JCM1217T_07315	K00942	Both	248.5	1.4e-74	guanylate kinase [EC:2.7.4.8]
	JCM1217T_07320	K01591	Both	153.8	7.1e-46	orotidine-5'-phosphate decarboxylase [EC:4.1.1.23]
	JCM1217T_07325	K01955	Both	1631.7	0	carbamoyl-phosphate synthase large subunit [EC:6.3.5.5]
	JCM1217T_07330	K01956	Both	639.2	1e-192	carbamoyl-phosphate synthase small subunit [EC:6.3.5.5]
	JCM1217T_07335	K03625	Both	162.9	1.6e-48	transcription antitermination protein NusB
	JCM1217T_07340	K02356	Both	289.3	3.9e-87	elongation factor P
	JCM1217T_07345	K02068	Both	251.6	1.3e-75	UDP-glucose/iron transport system ATP-binding protein
	JCM1217T_07350	K02069	Both	233.4	6.6e-70	UDP-glucose/iron transport system permease protein
	JCM1217T_07365	K00598	Both	342.9	2.2e-103	trans-aconitate 2-methyltransferase [EC:2.1.1.144]
	JCM1217T_07380	K00074	eggNOG			3-hydroxyacyl-CoA dehydrogenase, C-terminal domain
	JCM1217T_07385	K01811	eggNOG			Belongs to the glycosyl hydrolase 31 family
	JCM1217T_07390	K10117	eggNOG			Bacterial extracellular solute-binding protein
	JCM1217T_07395	K12373	KOfamScan	179.8	8.2e-54	hexosaminidase [EC:3.2.1.52]
	JCM1217T_07400	K17331	eggNOG			Binding-protein-dependent transport system inner membrane component
	JCM1217T_07410	K03593	Both	327.9	1.5e-98	ATP-binding protein involved in chromosome partitioning
	JCM1217T_07415	K01972	Both	897.4	9e-271	DNA ligase (NAD+) [EC:6.5.1.2]
	JCM1217T_07430	K01023	eggNOG			Arylsulfotransferase Ig-like domain
	JCM1217T_07435	K16784	eggNOG			ATPases associated with a variety of cellular activities
	JCM1217T_07445	K00845	eggNOG			ROK family
	JCM1217T_07445	K00886	Both	394.3	9e-119	polyphosphate glucokinase [EC:2.7.1.63]
	JCM1217T_07455	K16649	KOfamScan	223.1	5.8e-67	rhamnopyranosyl-N-acetylglucosaminyl-diphospho-decaprenol beta-1,3/1,4-galactofuranosyltransferase [EC:2.4.1.287]
	JCM1217T_07460	K23675	KOfamScan	201.2	2.8e-60	riboflavin transporter
	JCM1217T_07465	K01552	KOfamScan	551.2	4e-166	energy-coupling factor transport system ATP-binding protein [EC:7.-.-.-]
	JCM1217T_07465	K16785	Both	167.1	5.8e-50	energy-coupling factor transport system permease protein
	JCM1217T_07465	K16786	eggNOG			ABC transporter, ATP-binding protein
	JCM1217T_07465	K16787	eggNOG			ABC transporter, ATP-binding protein
	JCM1217T_07465	K24040	KOfamScan	945.1	5e-285	energy-coupling factor transport system permease/ATP-binding protein [EC:7.-.-.-]
	JCM1217T_07470	K07574	Both	110.1	1.2e-32	RNA-binding protein
	JCM1217T_07475	K08972	Both	82.6	3.4e-24	putative membrane protein
	JCM1217T_07500	K02057	eggNOG			Branched-chain amino acid transport system / permease component
	JCM1217T_07500	K10440	eggNOG			Branched-chain amino acid transport system / permease component
	JCM1217T_07500	K17209	eggNOG			Branched-chain amino acid transport system / permease component
	JCM1217T_07505	K02057	eggNOG			Branched-chain amino acid transport system / permease component
	JCM1217T_07505	K10440	eggNOG			Branched-chain amino acid transport system / permease component
	JCM1217T_07510	K02056	eggNOG			ATPases associated with a variety of cellular activities
	JCM1217T_07510	K10441	eggNOG			ATPases associated with a variety of cellular activities
	JCM1217T_07510	K10820	KOfamScan	741.8	3.2e-224	galactofuranose transport system ATP-binding protein [EC:7.5.2.9]
	JCM1217T_07515	K02058	eggNOG			Periplasmic binding protein domain
	JCM1217T_07515	K10439	Both	201.2	3.6e-60	ribose transport system substrate-binding protein
	JCM1217T_07515	K23508	KOfamScan	319.8	2.1e-96	galactofuranose transport system substrate-binding protein
	JCM1217T_07525	K07636	eggNOG			HAMP (Histidine kinases, Adenylyl cyclases, Methyl binding proteins, Phosphatases) domain
	JCM1217T_07525	K07654	Both	535.3	2.3e-161	two-component system, OmpR family, sensor histidine kinase MtrB [EC:2.7.13.3]
	JCM1217T_07530	K07670	Both	329.8	2.2e-99	two-component system, OmpR family, response regulator MtrA
	JCM1217T_07535	K07478	Both	644.1	2.8e-194	putative ATPase
	JCM1217T_07560	K01081	Both	303	5.5e-91	5'-nucleotidase [EC:3.1.3.5]
	JCM1217T_07570	K10007	Both	522.1	1.7e-157	glutamate transport system permease protein
	JCM1217T_07575	K10006	Both	308.7	7.5e-93	glutamate transport system permease protein
	JCM1217T_07580	K02030	KOfamScan	153.1	1.1e-45	polar amino acid transport system substrate-binding protein
	JCM1217T_07580	K10005	Both	414.7	4.8e-125	glutamate transport system substrate-binding protein
	JCM1217T_07585	K02028	KOfamScan	447.4	7.7e-135	polar amino acid transport system ATP-binding protein [EC:7.4.2.1]
	JCM1217T_07585	K10008	Both	483	1.6e-146	glutamate transport system ATP-binding protein [EC:7.4.2.1]
	JCM1217T_07595	K01876	Both	862.9	3.3e-260	aspartyl-tRNA synthetase [EC:6.1.1.12]
	JCM1217T_07600	K01892	Both	355.6	5.1e-107	histidyl-tRNA synthetase [EC:6.1.1.21]
	JCM1217T_07610	K01081	eggNOG			5'-nucleotidase, C-terminal domain
	JCM1217T_07615	K01470	Both	212.9	8.9e-64	creatinine amidohydrolase [EC:3.5.2.10]
	JCM1217T_07620	K03762	Both	544.9	2.6e-164	MFS transporter, MHS family, proline/betaine transporter
	JCM1217T_07630	K01485	Both	423.1	2.3e-127	cytosine/creatinine deaminase [EC:3.5.4.1 3.5.4.21]
	JCM1217T_07630	K03365	eggNOG			Amidohydrolase family
	JCM1217T_07635	K03696	Both	1239.4	0	ATP-dependent Clp protease ATP-binding subunit ClpC
	JCM1217T_07650	K03704	Both	99.1	3e-29	cold shock protein
	JCM1217T_07655	K02484	Both	422	5.1e-127	two-component system, OmpR family, sensor kinase [EC:2.7.13.3]
	JCM1217T_07660	K02483	Both	296.7	2.5e-89	two-component system, OmpR family, response regulator
	JCM1217T_07670	K14956	KOfamScan	42.6	6.6e-12	ESAT-6 family protein
	JCM1217T_07675	K04077	Both	799.3	3.1e-241	chaperonin GroEL [EC:5.6.1.7]
	JCM1217T_07680	K03704	Both	91.9	4.8e-27	cold shock protein
	JCM1217T_07690	K03648	Both	285.3	1.2e-85	uracil-DNA glycosylase [EC:3.2.2.27]
	JCM1217T_07695	K03924	Both	409.7	2.1e-123	MoxR-like ATPase [EC:3.6.3.-]
	JCM1217T_07710	K07114	eggNOG			von Willebrand factor (vWF) type A domain
	JCM1217T_07715	K07114	eggNOG			von Willebrand factor (vWF) type A domain
	JCM1217T_07740	K16925	Both	191.7	1.3e-57	energy-coupling factor transport system permease protein
	JCM1217T_07745	K01756	Both	404.2	1.6e-121	adenylosuccinate lyase [EC:4.3.2.2]
	JCM1217T_07750	K07027	KOfamScan	118.2	6.3e-35	glycosyltransferase 2 family protein
	JCM1217T_07755	K03530	eggNOG			Belongs to the bacterial histone-like protein family
	JCM1217T_07760	K13571	Both	608.9	1.3e-183	proteasome accessory factor A [EC:6.3.1.19]
	JCM1217T_07765	K13570	Both	63.9	1.8e-18	prokaryotic ubiquitin-like protein Pup
	JCM1217T_07770	K01092	eggNOG			Inositol monophosphatase family
	JCM1217T_07775	K20814	Both	637.5	3.2e-192	Pup amidohydrolase [EC:3.5.1.119]
	JCM1217T_07780	K13527	eggNOG			AAA ATPase forming ring-shaped complexes
	JCM1217T_07785	K13527	eggNOG			AAA ATPase forming ring-shaped complexes
	JCM1217T_07790	K03975	KOfamScan	107.6	9e-32	membrane-associated protein
	JCM1217T_07795	K01079	Both	300.7	2.9e-90	phosphoserine phosphatase [EC:3.1.3.3]
	JCM1217T_07800	K04066	Both	386.1	4e-116	primosomal protein N' (replication factor Y) (superfamily II helicase) [EC:5.6.2.4]
	JCM1217T_07805	K01560	eggNOG			Haloacid dehalogenase-like hydrolase
	JCM1217T_07805	K07025	eggNOG			Haloacid dehalogenase-like hydrolase
	JCM1217T_07810	K00604	Both	301.6	1.2e-90	methionyl-tRNA formyltransferase [EC:2.1.2.9]
	JCM1217T_07815	K01687	Both	795	9.2e-240	dihydroxy-acid dehydratase [EC:4.2.1.9]
	JCM1217T_07820	K03060	Both	91.5	8.4e-27	DNA-directed RNA polymerase subunit omega [EC:2.7.7.6]
	JCM1217T_07825	K00789	Both	602.8	1e-181	S-adenosylmethionine synthetase [EC:2.5.1.6]
	JCM1217T_07835	K01154	Both	80.9	1e-23	type I restriction enzyme, S subunit [EC:3.1.21.3]
	JCM1217T_07840	K01154	Both	62.6	3.6e-18	type I restriction enzyme, S subunit [EC:3.1.21.3]
	JCM1217T_07845	K03427	Both	511.2	5.5e-154	type I restriction enzyme M protein [EC:2.1.1.72]
	JCM1217T_07850	K01153	Both	787.5	3.3e-237	type I restriction enzyme, R subunit [EC:3.1.21.3]
	JCM1217T_07855	K01870	Both	1061.5	0	isoleucyl-tRNA synthetase [EC:6.1.1.5]
	JCM1217T_07860	K14155	Both	390.4	1.4e-117	cysteine-S-conjugate beta-lyase [EC:4.4.1.13]
	JCM1217T_07865	K16209	Both	726.6	1.6e-219	lactose/raffinose/galactose permease
	JCM1217T_07870	K01190	Both	615.3	2.1e-185	beta-galactosidase [EC:3.2.1.23]
	JCM1217T_07875	K02529	eggNOG			Transcriptional regulator, LacI family
	JCM1217T_07885	K00852	Both	333.7	2.9e-100	ribokinase [EC:2.7.1.15]
	JCM1217T_07890	K03326	Both	471.4	2.6e-142	C4-dicarboxylate transporter, DcuC family
	JCM1217T_07895	K01250	eggNOG			Inosine-uridine preferring nucleoside hydrolase
	JCM1217T_07895	K12700	eggNOG			Inosine-uridine preferring nucleoside hydrolase
	JCM1217T_07905	K02529	Both	291.4	1.8e-87	LacI family transcriptional regulator, galactose operon repressor
	JCM1217T_07910	K06147	eggNOG			ABC transporter transmembrane region
	JCM1217T_07910	K18888	KOfamScan	856.6	3.1e-258	ATP-binding cassette, subfamily B, multidrug efflux pump
	JCM1217T_07915	K06147	eggNOG			ABC transporter, ATP-binding protein
	JCM1217T_07915	K18887	KOfamScan	814.2	1e-245	ATP-binding cassette, subfamily B, multidrug efflux pump
	JCM1217T_07925	K05349	Both	402.8	3e-121	beta-glucosidase [EC:3.2.1.21]
	JCM1217T_07935	K01179	eggNOG			Belongs to the glycosyl hydrolase 5 (cellulase A) family
	JCM1217T_07935	K01210	Both	258.3	1.9e-77	glucan 1,3-beta-glucosidase [EC:3.2.1.58]
	JCM1217T_07950	K05349	Both	651	2.9e-196	beta-glucosidase [EC:3.2.1.21]
	JCM1217T_07955	K01201	eggNOG			Glycosyl hydrolase family 30 TIM-barrel domain
	JCM1217T_07960	K01919	Both	240.6	4.9e-72	glutamate--cysteine ligase [EC:6.3.2.2]
	JCM1217T_07975	K23876	KOfamScan	292.2	3.3e-88	(R)-2-hydroxyacyl-CoA dehydratese activating ATPase [EC:5.6.1.9]
	JCM1217T_07980	K04068	Both	240.3	3e-72	anaerobic ribonucleoside-triphosphate reductase activating protein [EC:1.97.1.4]
	JCM1217T_07985	K21636	Both	539.7	1.5e-162	ribonucleoside-triphosphate reductase (formate) [EC:1.1.98.6]
	JCM1217T_07990	K03601	Both	400.5	1.7e-120	exodeoxyribonuclease VII large subunit [EC:3.1.11.6]
	JCM1217T_07995	K03602	Both	68.3	9.4e-20	exodeoxyribonuclease VII small subunit [EC:3.1.11.6]
	JCM1217T_08005	K01897	Both	497.7	8.2e-150	long-chain-fatty-acid---CoA ligase [EC:6.2.1.3]
	JCM1217T_08010	K03282	Both	145.9	1.8e-43	large conductance mechanosensitive channel
	JCM1217T_08020	K16704	eggNOG			#NAME?
	JCM1217T_08030	K18353	Both	148	5.2e-44	vancomycin resistance protein VanJ
	JCM1217T_08035	K01524	Both	278	1.9e-83	exopolyphosphatase / guanosine-5'-triphosphate,3'-diphosphate pyrophosphatase [EC:3.6.1.11 3.6.1.40]
	JCM1217T_08040	K00812	eggNOG			Aminotransferase class-V
	JCM1217T_08040	K14260	eggNOG			Aminotransferase class-V
	JCM1217T_08045	K00078	KOfamScan	306.2	5e-92	dihydrodiol dehydrogenase / D-xylose 1-dehydrogenase (NADP) [EC:1.3.1.20 1.1.1.179]
	JCM1217T_08050	K07458	Both	204.1	2.8e-61	DNA mismatch endonuclease, patch repair protein [EC:3.1.-.-]
	JCM1217T_08075	K00674	Both	394.6	5.5e-119	2,3,4,5-tetrahydropyridine-2,6-dicarboxylate N-succinyltransferase [EC:2.3.1.117]
	JCM1217T_08080	K01647	eggNOG			Citrate synthase, C-terminal domain
	JCM1217T_08085	K01265	Both	223.9	3.3e-67	methionyl aminopeptidase [EC:3.4.11.18]
	JCM1217T_08095	K01389	eggNOG			Peptidase family M13
	JCM1217T_08095	K01415	eggNOG			Peptidase family M13
	JCM1217T_08095	K07386	Both	933.3	2.1e-281	putative endopeptidase [EC:3.4.24.-]
	JCM1217T_08100	K03111	Both	77.6	1.4e-22	single-strand DNA-binding protein
	JCM1217T_08105	K01881	Both	525.5	1.9e-158	prolyl-tRNA synthetase [EC:6.1.1.15]
	JCM1217T_08115	K04069	Both	257	3.4e-77	pyruvate formate lyase activating enzyme [EC:1.97.1.4]
	JCM1217T_08120	K06990	Both	236.5	5.4e-71	MEMO1 family protein
	JCM1217T_08125	K15255	KOfamScan	480.5	9.7e-145	ATP-dependent DNA helicase PIF1 [EC:5.6.2.3]
	JCM1217T_08130	K13288	Both	246.7	2.8e-74	oligoribonuclease [EC:3.1.-.-]
	JCM1217T_08135	K00088	Both	666.6	4.4e-201	IMP dehydrogenase [EC:1.1.1.205]
	JCM1217T_08140	K02851	Both	365.4	3.7e-110	UDP-GlcNAc:undecaprenyl-phosphate/decaprenyl-phosphate GlcNAc-1-phosphate transferase [EC:2.7.8.33 2.7.8.35]
	JCM1217T_08145	K07566	Both	206.6	6e-62	L-threonylcarbamoyladenylate synthase [EC:2.7.7.87]
	JCM1217T_08150	K00661	Both	278.2	1.3e-83	maltose O-acetyltransferase [EC:2.3.1.79]
	JCM1217T_08155	K01995	eggNOG			ATPases associated with a variety of cellular activities
	JCM1217T_08155	K01996	Both	410.3	1.3e-123	branched-chain amino acid transport system ATP-binding protein
	JCM1217T_08160	K01995	Both	411.9	4.7e-124	branched-chain amino acid transport system ATP-binding protein
	JCM1217T_08165	K01998	Both	332.4	7.2e-100	branched-chain amino acid transport system permease protein
	JCM1217T_08170	K01997	Both	352.3	5.4e-106	branched-chain amino acid transport system permease protein
	JCM1217T_08175	K01999	Both	285	1.5e-85	branched-chain amino acid transport system substrate-binding protein
	JCM1217T_08180	K02493	Both	290.9	2.6e-87	release factor glutamine methyltransferase [EC:2.1.1.297]
	JCM1217T_08185	K02835	Both	456.2	2e-137	peptide chain release factor 1
	JCM1217T_08190	K02909	Both	113	1.1e-33	large subunit ribosomal protein L31
	JCM1217T_08205	K00854	eggNOG			FGGY family of carbohydrate kinases, C-terminal domain
	JCM1217T_08220	K10547	eggNOG			Branched-chain amino acid transport system / permease component
	JCM1217T_08225	K07493	KOfamScan	568.1	3.5e-171	putative transposase
	JCM1217T_08230	K01805	Both	627.6	2.7e-189	xylose isomerase [EC:5.3.1.5]
	JCM1217T_08250	K01462	Both	117.5	7.1e-35	peptide deformylase [EC:3.5.1.88]
	JCM1217T_08255	K06221	KOfamScan	364.2	5e-110	2,5-diketo-D-gluconate reductase A [EC:1.1.1.346]
	JCM1217T_08275	K10547	Both	454.9	2.4e-137	putative multiple sugar transport system permease protein
	JCM1217T_08280	K02056	KOfamScan	433.1	1.2e-130	simple sugar transport system ATP-binding protein [EC:7.5.2.-]
	JCM1217T_08280	K10548	Both	816.7	6.4e-247	putative multiple sugar transport system ATP-binding protein [EC:7.5.2.-]
	JCM1217T_08285	K10546	Both	460.3	1.1e-138	putative multiple sugar transport system substrate-binding protein
	JCM1217T_08295	K02056	eggNOG			ATPases associated with a variety of cellular activities
	JCM1217T_08295	K10545	eggNOG			ATPases associated with a variety of cellular activities
	JCM1217T_08300	K00845	eggNOG			ROK family
	JCM1217T_08300	K25026	KOfamScan	330.3	2.1e-99	glucokinase [EC:2.7.1.2]
	JCM1217T_08310	K06020	KOfamScan	879	1.4e-265	energy-dependent translational throttle protein EttA
	JCM1217T_08315	K10805	eggNOG			Thioesterase-like superfamily
	JCM1217T_08325	K00950	Both	192	1.7e-57	2-amino-4-hydroxy-6-hydroxymethyldihydropteridine diphosphokinase [EC:2.7.6.3]
	JCM1217T_08325	K01633	KOfamScan	159.8	9.7e-48	7,8-dihydroneopterin aldolase/epimerase/oxygenase [EC:4.1.2.25 5.1.99.8 1.13.11.81]
	JCM1217T_08325	K13940	Both	445.3	3.3e-134	dihydroneopterin aldolase / 2-amino-4-hydroxy-6-hydroxymethyldihydropteridine diphosphokinase [EC:4.1.2.25 2.7.6.3]
	JCM1217T_08330	K00796	Both	348	6.9e-105	dihydropteroate synthase [EC:2.5.1.15]
	JCM1217T_08335	K01495	Both	291.9	5.5e-88	GTP cyclohydrolase IA [EC:3.5.4.16]
	JCM1217T_08345	K03798	Both	872.7	3.4e-263	cell division protease FtsH [EC:3.4.24.-]
	JCM1217T_08350	K00760	Both	183.8	5.5e-55	hypoxanthine phosphoribosyltransferase [EC:2.4.2.8]
	JCM1217T_08355	K00760	eggNOG			Ligates lysine onto the cytidine present at position 34 of the AUA codon-specific tRNA(Ile) that contains the anticodon CAU, in an ATP-dependent manner. Cytidine is converted to lysidine, thus changing the amino acid specificity of the tRNA from methionine to isoleucine
	JCM1217T_08355	K04075	Both	269.9	4.9e-81	tRNA(Ile)-lysidine synthase [EC:6.3.4.19]
	JCM1217T_08360	K07259	Both	307.2	3.7e-92	serine-type D-Ala-D-Ala carboxypeptidase/endopeptidase (penicillin-binding protein 4) [EC:3.4.16.4 3.4.21.-]
	JCM1217T_08365	K01992	eggNOG			-
	JCM1217T_08370	K01990	Both	295.2	1.2e-88	ABC-2 type transport system ATP-binding protein
	JCM1217T_08380	K20469	KOfamScan	199.2	1.3e-59	putative heme transporter
	JCM1217T_08390	K00048	Both	606.9	1.5e-183	lactaldehyde reductase [EC:1.1.1.77]
	JCM1217T_08390	K17067	eggNOG			Iron-containing alcohol dehydrogenase
	JCM1217T_08395	K00574	Both	392.4	4e-118	cyclopropane-fatty-acyl-phospholipid synthase [EC:2.1.1.79]
	JCM1217T_08415	K01784	Both	369.7	3.1e-111	UDP-glucose 4-epimerase [EC:5.1.3.2]
	JCM1217T_08420	K03439	Both	211.7	2.9e-63	tRNA (guanine-N7-)-methyltransferase [EC:2.1.1.33]
	JCM1217T_08430	K26605	KOfamScan	225.1	1.4e-67	branched chain amino acid efflux pump
	JCM1217T_08435	K26606	KOfamScan	65	8.3e-19	branched chain amino acid efflux pump
	JCM1217T_08440	K01104	eggNOG			low molecular weight
	JCM1217T_08440	K25307	KOfamScan	162.8	1.5e-48	low molecular weight protein-tyrosine phosphatase [EC:3.1.3.48]
	JCM1217T_08445	K00287	Both	213.8	5.1e-64	dihydrofolate reductase [EC:1.5.1.3]
	JCM1217T_08455	K00560	Both	496.6	1.1e-149	thymidylate synthase [EC:2.1.1.45]
	JCM1217T_08475	K21471	eggNOG			NlpC/P60 family
	JCM1217T_08490	K00831	Both	255.7	7.3e-77	phosphoserine aminotransferase [EC:2.6.1.52]
	JCM1217T_08500	K07768	Both	387.6	1e-116	two-component system, OmpR family, sensor histidine kinase SenX3 [EC:2.7.13.3]
	JCM1217T_08505	K02039	Both	195.6	1.8e-58	phosphate transport system protein
	JCM1217T_08510	K01834	Both	360.3	1.1e-108	2,3-bisphosphoglycerate-dependent phosphoglycerate mutase [EC:5.4.2.11]
	JCM1217T_08515	K02548	Both	337.2	1e-101	1,4-dihydroxy-2-naphthoate polyprenyltransferase [EC:2.5.1.74]
	JCM1217T_08520	K04567	Both	665.4	1.6e-200	lysyl-tRNA synthetase, class II [EC:6.1.1.6]
	JCM1217T_08540	K08156	eggNOG			Major Facilitator Superfamily
	JCM1217T_08540	K19577	eggNOG			Major Facilitator Superfamily
	JCM1217T_08555	K06889	Both	139.9	1.2e-41	uncharacterized protein
	JCM1217T_08580	K01784	Both	495.9	1.7e-149	UDP-glucose 4-epimerase [EC:5.1.3.2]
	JCM1217T_08585	K00965	eggNOG			UDP-glucose--hexose-1-phosphate uridylyltransferase
	JCM1217T_08590	K13059	Both	685.8	1.2e-207	N-acetylhexosamine 1-kinase [EC:2.7.1.162]
	JCM1217T_08595	K15533	Both	1151.5	0	1,3-beta-galactosyl-N-acetylhexosamine phosphorylase [EC:2.4.1.211]
	JCM1217T_08600	K02026	Both	283.2	4.5e-85	multiple sugar transport system permease protein
	JCM1217T_08605	K02025	eggNOG			Binding-protein-dependent transport system inner membrane component
	JCM1217T_08610	K02027	Both	186.8	8.6e-56	multiple sugar transport system substrate-binding protein
	JCM1217T_08625	K01875	Both	534.1	7.2e-161	seryl-tRNA synthetase [EC:6.1.1.11]
	JCM1217T_08630	K07029	KOfamScan	266.1	5.2e-80	diacylglycerol kinase (ATP) [EC:2.7.1.107]
	JCM1217T_08635	K03488	Both	411.2	3.9e-124	beta-glucoside operon transcriptional antiterminator
	JCM1217T_08640	K02755	eggNOG			pts system, glucose-specific IIABC component
	JCM1217T_08640	K02756	eggNOG			pts system, glucose-specific IIABC component
	JCM1217T_08640	K02757	Both	735	1e-221	beta-glucoside PTS system EIICBA component [EC:2.7.1.-]
	JCM1217T_08650	K01835	Both	383.5	2.6e-115	phosphoglucomutase [EC:5.4.2.2]
	JCM1217T_08655	K07482	KOfamScan	492.6	2.2e-148	transposase, IS30 family
	JCM1217T_08670	K00520	eggNOG			Belongs to the class-I pyridine nucleotide-disulfide oxidoreductase family
	JCM1217T_08670	K21739	Both	699.2	4.5e-211	probable pyridine nucleotide-disulfide oxidoreductase
	JCM1217T_08680	K03469	Both	168.4	2.6e-50	ribonuclease HI [EC:3.1.26.4]
	JCM1217T_08685	K01807	Both	290.2	3.2e-87	ribose 5-phosphate isomerase A [EC:5.3.1.6]
	JCM1217T_08700	K04485	Both	621.7	1.2e-187	DNA repair protein RadA/Sms
	JCM1217T_08705	K11753	Both	322.1	6e-97	riboflavin kinase / FMN adenylyltransferase [EC:2.7.1.26 2.7.7.2]
	JCM1217T_08710	K03177	Both	322	7.3e-97	tRNA pseudouridine55 synthase [EC:5.4.99.25]
	JCM1217T_08715	K02834	Both	142.9	1.4e-42	ribosome-binding factor A
	JCM1217T_08720	K02519	Both	954.5	7.2e-288	translation initiation factor IF-2
	JCM1217T_08725	K02600	Both	445.1	3.5e-134	transcription termination/antitermination protein NusA
	JCM1217T_08740	K01209	Both	440	2.2e-132	alpha-L-arabinofuranosidase [EC:3.2.1.55]
	JCM1217T_08755	K06048	eggNOG			A circularly permuted ATPgrasp
	JCM1217T_08760	K06173	Both	228.9	1.3e-68	tRNA pseudouridine38-40 synthase [EC:5.4.99.12]
	JCM1217T_08765	K02879	Both	218.5	1.7e-65	large subunit ribosomal protein L17
	JCM1217T_08770	K03040	Both	424.4	5.1e-128	DNA-directed RNA polymerase subunit alpha [EC:2.7.7.6]
	JCM1217T_08775	K02948	Both	192.9	1.2e-57	small subunit ribosomal protein S11
	JCM1217T_08780	K02952	Both	204.1	3.2e-61	small subunit ribosomal protein S13
	JCM1217T_08785	K02919	Both	62.2	9e-18	large subunit ribosomal protein L36
	JCM1217T_08790	K02518	Both	146.1	6.8e-44	translation initiation factor IF-1
	JCM1217T_08795	K00939	Both	203.7	6e-61	adenylate kinase [EC:2.7.4.3]
	JCM1217T_08800	K03076	Both	532.1	1.7e-160	preprotein translocase subunit SecY
	JCM1217T_08805	K02876	Both	188.9	1.6e-56	large subunit ribosomal protein L15
	JCM1217T_08810	K02907	Both	63.9	2.2e-18	large subunit ribosomal protein L30
	JCM1217T_08815	K02988	Both	234.2	2.7e-70	small subunit ribosomal protein S5
	JCM1217T_08820	K02881	Both	147.1	6.6e-44	large subunit ribosomal protein L18
	JCM1217T_08825	K02933	Both	218.7	9.7e-66	large subunit ribosomal protein L6
	JCM1217T_08830	K02994	Both	181.6	2.3e-54	small subunit ribosomal protein S8
	JCM1217T_08835	K02954	Both	71.7	1e-20	small subunit ribosomal protein S14
	JCM1217T_08840	K02931	Both	312.2	3e-94	large subunit ribosomal protein L5
	JCM1217T_08845	K02895	Both	125.7	2.8e-37	large subunit ribosomal protein L24
	JCM1217T_08850	K02874	Both	196.5	6.8e-59	large subunit ribosomal protein L14
	JCM1217T_08855	K02961	Both	132.5	2.1e-39	small subunit ribosomal protein S17
	JCM1217T_08860	K02904	Both	94.5	5.8e-28	large subunit ribosomal protein L29
	JCM1217T_08865	K02878	Both	206.4	6.8e-62	large subunit ribosomal protein L16
	JCM1217T_08870	K02982	Both	341	7e-103	small subunit ribosomal protein S3
	JCM1217T_08875	K02890	Both	151.5	3.9e-45	large subunit ribosomal protein L22
	JCM1217T_08880	K02965	Both	143.7	7.2e-43	small subunit ribosomal protein S19
	JCM1217T_08885	K02886	Both	371.6	6.3e-112	large subunit ribosomal protein L2
	JCM1217T_08890	K02892	Both	86.3	3.1e-25	large subunit ribosomal protein L23
	JCM1217T_08895	K02926	Both	274.7	1.6e-82	large subunit ribosomal protein L4
	JCM1217T_08900	K02906	Both	309.9	4.1e-93	large subunit ribosomal protein L3
	JCM1217T_08905	K02946	Both	155.6	2.1e-46	small subunit ribosomal protein S10
	JCM1217T_08915	K04072	Both	1345	0	acetaldehyde dehydrogenase / alcohol dehydrogenase [EC:1.2.1.10 1.1.1.1]
	JCM1217T_08915	K15515	eggNOG			belongs to the iron- containing alcohol dehydrogenase family
	JCM1217T_08925	K01214	eggNOG			Belongs to the glycosyl hydrolase 13 family
	JCM1217T_08925	K02438	eggNOG			Belongs to the glycosyl hydrolase 13 family
	JCM1217T_08930	K02996	Both	200.1	7.2e-60	small subunit ribosomal protein S9
	JCM1217T_08935	K02871	Both	222.2	9.7e-67	large subunit ribosomal protein L13
	JCM1217T_08940	K00705	Both	654.2	4.6e-197	4-alpha-glucanotransferase [EC:2.4.1.25]
	JCM1217T_08960	K07282	eggNOG			Bacterial capsule synthesis protein PGA_cap
	JCM1217T_08970	K11939	Both	239.7	7.2e-72	inner membrane transporter RhtA
	JCM1217T_08975	K02346	Both	430.7	9.4e-130	DNA polymerase IV [EC:2.7.7.7]
	JCM1217T_08985	K05524	eggNOG			4Fe-4S binding domain
	JCM1217T_08990	K03294	Both	543.5	7.4e-164	basic amino acid/polyamine antiporter, APA family
	JCM1217T_08995	K00075	Both	383.2	2.1e-115	UDP-N-acetylmuramate dehydrogenase [EC:1.3.1.98]
	JCM1217T_09000	K02913	Both	65.9	3.5e-19	large subunit ribosomal protein L33
	JCM1217T_09020	K01761	eggNOG			Cys/Met metabolism PLP-dependent enzyme
	JCM1217T_09025	K04078	Both	145.1	1.9e-43	chaperonin GroES
	JCM1217T_09035	K03790	Both	198.2	2.2e-59	[ribosomal protein S5]-alanine N-acetyltransferase [EC:2.3.1.267]
	JCM1217T_09040	K01934	Both	178	3.5e-53	5-formyltetrahydrofolate cyclo-ligase [EC:6.3.3.2]
	JCM1217T_09050	K02279	KOfamScan	63.7	2.1e-18	pilus assembly protein CpaB
	JCM1217T_09070	K02935	Both	128.5	4.2e-38	large subunit ribosomal protein L7/L12
	JCM1217T_09075	K02864	Both	168.5	2.9e-50	large subunit ribosomal protein L10
	JCM1217T_09085	K06901	Both	540.3	8.3e-163	adenine/guanine/hypoxanthine permease
	JCM1217T_09090	K00962	Both	949.1	2.2e-286	polyribonucleotide nucleotidyltransferase [EC:2.7.7.8]
	JCM1217T_09095	K02956	Both	128.2	5.6e-38	small subunit ribosomal protein S15
	JCM1217T_09110	K15921	Both	652.5	1e-196	arabinoxylan arabinofuranohydrolase [EC:3.2.1.55]
	JCM1217T_09115	K07482	KOfamScan	356.5	3.4e-107	transposase, IS30 family
	JCM1217T_09125	K07482	KOfamScan	138.5	3e-41	transposase, IS30 family
	JCM1217T_09155	K05341	Both	884.6	6.3e-267	amylosucrase [EC:2.4.1.4]
	JCM1217T_09160	K00997	Both	102.6	3e-30	holo-[acyl-carrier protein] synthase [EC:2.7.8.7]
	JCM1217T_09165	K02529	eggNOG			helix_turn _helix lactose operon repressor
	JCM1217T_09170	K11533	Both	4526.2	0	fatty acid synthase, bacteria type [EC:2.3.1.-]
	JCM1217T_09180	K11263	Both	799.3	2.6e-241	acetyl-CoA/propionyl-CoA/long-chain acyl-CoA carboxylase, biotin carboxylase, biotin carboxyl carrier protein [EC:6.4.1.2 6.4.1.3 6.4.1.- 6.3.4.14]
	JCM1217T_09185	K03523	Both	159.5	1.1e-47	biotin transport system substrate-specific component
	JCM1217T_09190	K03524	Both	193.2	8.1e-58	BirA family transcriptional regulator, biotin operon repressor / biotin---[acetyl-CoA-carboxylase] ligase [EC:6.3.4.15]
	JCM1217T_09230	K02863	Both	314.8	1.5e-94	large subunit ribosomal protein L1
	JCM1217T_09235	K02867	Both	260.3	4.6e-78	large subunit ribosomal protein L11
	JCM1217T_09240	K02601	Both	239.5	5.4e-72	transcription termination/antitermination protein NusG
	JCM1217T_09245	K03073	Both	62.1	6.1e-18	preprotein translocase subunit SecE
	JCM1217T_09255	K00812	Both	529.1	1.3e-159	aspartate aminotransferase [EC:2.6.1.1]
	JCM1217T_09255	K14260	eggNOG			DegT/DnrJ/EryC1/StrS aminotransferase family
	JCM1217T_09260	K00931	Both	467	9.5e-141	glutamate 5-kinase [EC:2.7.2.11]
	JCM1217T_09265	K03979	Both	497	7.7e-150	GTPase [EC:3.6.5.-]
	JCM1217T_09270	K02899	Both	144.9	2.6e-43	large subunit ribosomal protein L27
	JCM1217T_09275	K02888	Both	101.7	4.2e-30	large subunit ribosomal protein L21
	JCM1217T_09280	K08300	Both	672.9	6.7e-203	ribonuclease E [EC:3.1.26.12]
	JCM1217T_09280	K08301	eggNOG			Ribonuclease E/G family
	JCM1217T_09285	K01439	Both	308.1	1.5e-92	succinyl-diaminopimelate desuccinylase [EC:3.5.1.18]
	JCM1217T_09290	K07088	eggNOG			Transporter, auxin efflux carrier (AEC) family protein
	JCM1217T_09290	K13936	KOfamScan	298.9	7.3e-90	malonate transporter and related proteins
	JCM1217T_09300	K02003	Both	302.7	3.9e-91	putative ABC transport system ATP-binding protein
	JCM1217T_09305	K06287	Both	391.6	4.7e-118	nucleoside triphosphate pyrophosphatase [EC:3.6.1.-]
	JCM1217T_09310	K00872	Both	360.2	1.8e-108	homoserine kinase [EC:2.7.1.39]
	JCM1217T_09315	K00003	Both	529.7	1.6e-159	homoserine dehydrogenase [EC:1.1.1.3]
	JCM1217T_09315	K12524	eggNOG			Homoserine dehydrogenase
	JCM1217T_09320	K01586	Both	430.5	1.2e-129	diaminopimelate decarboxylase [EC:4.1.1.20]
	JCM1217T_09325	K01887	Both	413	3.1e-124	arginyl-tRNA synthetase [EC:6.1.1.19]
	JCM1217T_09345	K00842	eggNOG			Aminotransferase, class I II
	JCM1217T_09345	K14155	Both	450.7	7.5e-136	cysteine-S-conjugate beta-lyase [EC:4.4.1.13]
	JCM1217T_09350	K00790	Both	554.3	2.7e-167	UDP-N-acetylglucosamine 1-carboxyvinyltransferase [EC:2.5.1.7]
	JCM1217T_09355	K17869	KOfamScan	617.5	1.2e-186	NADH oxidase (H2O-forming) [EC:1.6.3.4]
	JCM1217T_09360	K00226	eggNOG			Dihydroorotate dehydrogenase
	JCM1217T_09365	K01704	Both	268.8	6e-81	3-isopropylmalate/(R)-2-methylmalate dehydratase small subunit [EC:4.2.1.33 4.2.1.35]
	JCM1217T_09370	K01703	Both	673.5	4e-203	3-isopropylmalate/(R)-2-methylmalate dehydratase large subunit [EC:4.2.1.33 4.2.1.35]
	JCM1217T_09385	K00937	Both	1115.3	0	polyphosphate kinase [EC:2.7.4.1]
	JCM1217T_09390	K03574	eggNOG			Phosphoglycerate mutase family
	JCM1217T_09390	K23258	KOfamScan	365.1	6.4e-110	8-oxo-(d)GTP phosphatase [EC:3.6.1.69]
	JCM1217T_09400	K07133	Both	229.3	1e-68	uncharacterized protein
	JCM1217T_09405	K00761	Both	313.1	2.9e-94	uracil phosphoribosyltransferase [EC:2.4.2.9]
	JCM1217T_09410	K00783	Both	197.2	3.1e-59	23S rRNA (pseudouridine1915-N3)-methyltransferase [EC:2.1.1.177]
	JCM1217T_09415	K01126	eggNOG			Glycerophosphoryl diester phosphodiesterase family
	JCM1217T_09420	K01885	eggNOG			Belongs to the class-I aminoacyl-tRNA synthetase family
	JCM1217T_09420	K01894	KOfamScan	348.2	5.6e-105	glutamyl-Q tRNA(Asp) synthetase [EC:6.1.1.-]
	JCM1217T_09425	K03695	Both	1347.1	0	ATP-dependent Clp protease ATP-binding subunit ClpB
	JCM1217T_09425	K03696	eggNOG			Part of a stress-induced multi-chaperone system, it is involved in the recovery of the cell from heat-induced damage, in cooperation with DnaK, DnaJ and GrpE
	JCM1217T_09430	K01745	Both	705.3	1.2e-212	histidine ammonia-lyase [EC:4.3.1.3]
	JCM1217T_09440	K07088	eggNOG			Auxin Efflux Carrier
	JCM1217T_09460	K01854	Both	584.8	2.3e-176	UDP-galactopyranose mutase [EC:5.4.99.9]
	JCM1217T_09490	K12992	eggNOG			Glycosyl transferase family 2
	JCM1217T_09495	K20444	eggNOG			transferase activity, transferring glycosyl groups
	JCM1217T_09500	K07272	eggNOG			Rhamnan synthesis protein F
	JCM1217T_09500	K20444	eggNOG			Rhamnan synthesis protein F
	JCM1217T_09505	K01992	eggNOG			Transport permease protein
	JCM1217T_09510	K01990	eggNOG			ABC transporter, ATP-binding protein
	JCM1217T_09510	K09691	KOfamScan	409.3	3.8e-123	homopolymeric O-antigen transport system ATP-binding protein [EC:7.5.2.14]
	JCM1217T_09515	K07271	Both	175.5	2.1e-52	lipopolysaccharide cholinephosphotransferase [EC:2.7.8.-]
	JCM1217T_09535	K07484	KOfamScan	21.4	1.4e-05	transposase
	JCM1217T_09540	K07483	eggNOG			Integrase core domain
	JCM1217T_09555	K00973	Both	515	2.9e-155	glucose-1-phosphate thymidylyltransferase [EC:2.7.7.24]
	JCM1217T_09560	K00067	eggNOG			Catalyzes the reduction of dTDP-6-deoxy-L-lyxo-4- hexulose to yield dTDP-L-rhamnose
	JCM1217T_09560	K01790	eggNOG			Catalyzes the reduction of dTDP-6-deoxy-L-lyxo-4- hexulose to yield dTDP-L-rhamnose
	JCM1217T_09560	K23987	KOfamScan	749.4	1.9e-226	dTDP-4-dehydrorhamnose 3,5-epimerase/reductase [EC:5.1.3.13 1.1.1.133]
	JCM1217T_09570	K01710	Both	527.9	2.3e-159	dTDP-glucose 4,6-dehydratase [EC:4.2.1.46]
	JCM1217T_09580	K07273	KOfamScan	150.9	5e-45	lysozyme
	JCM1217T_09585	K03655	eggNOG			Putative ATP-dependent DNA helicase recG C-terminal
	JCM1217T_09590	K20534	Both	400.5	9e-121	polyisoprenyl-phosphate glycosyltransferase [EC:2.4.-.-]
	JCM1217T_09615	K02003	eggNOG			ABC transporter
	JCM1217T_09620	K06950	Both	61	1.6e-17	uncharacterized protein
	JCM1217T_09630	K03549	Both	623.9	8e-188	KUP system potassium uptake protein
	JCM1217T_09635	K03424	Both	227	5.2e-68	TatD DNase family protein [EC:3.1.21.-]
	JCM1217T_09640	K04095	KOfamScan	123.1	1.8e-36	cell filamentation protein, protein adenylyltransferase [EC:2.7.7.108]
	JCM1217T_09645	K06147	Both	650.7	4.3e-196	ATP-binding cassette, subfamily B, bacterial
	JCM1217T_09645	K18890	KOfamScan	777.4	1.8e-234	ATP-binding cassette, subfamily B, multidrug efflux pump
	JCM1217T_09650	K06147	eggNOG			ABC transporter
	JCM1217T_09650	K18889	KOfamScan	732.3	5.4e-221	ATP-binding cassette, subfamily B, multidrug efflux pump
	JCM1217T_09655	K07407	KOfamScan	173.3	1.1e-51	alpha-galactosidase [EC:3.2.1.22]
	JCM1217T_09670	K09955	Both	473.9	8.9e-143	uncharacterized protein
	JCM1217T_09675	K01372	Both	561.4	2.4e-169	bleomycin hydrolase [EC:3.4.22.40]
	JCM1217T_09690	K01874	Both	523.8	8.8e-158	methionyl-tRNA synthetase [EC:6.1.1.10]
	JCM1217T_09700	K07056	Both	370.6	1.1e-111	16S rRNA (cytidine1402-2'-O)-methyltransferase [EC:2.1.1.198]
	JCM1217T_09715	K03734	Both	174	6.2e-52	FAD:protein FMN transferase [EC:2.7.1.180]
	JCM1217T_09720	K06147	eggNOG			ABC transporter transmembrane region
	JCM1217T_09720	K18888	KOfamScan	933.7	1.5e-281	ATP-binding cassette, subfamily B, multidrug efflux pump
	JCM1217T_09725	K06147	eggNOG			ABC transporter, ATP-binding protein
	JCM1217T_09725	K18887	KOfamScan	824.5	8e-249	ATP-binding cassette, subfamily B, multidrug efflux pump
	JCM1217T_09735	K14623	Both	199	1.5e-59	DNA-damage-inducible protein D
	JCM1217T_09745	K24100	KOfamScan	1931.1	0	galactan exo-1,6-beta-galactobiohydrolase (non-reducing end) [EC:3.2.1.213]
	JCM1217T_09750	K03655	eggNOG			Putative DNA-binding domain
	JCM1217T_09755	K03293	eggNOG			Amino acid permease
	JCM1217T_09760	K02004	Both	124.4	4.8e-37	putative ABC transport system permease protein
	JCM1217T_09765	K02003	eggNOG			ABC transporter
	JCM1217T_09775	K03293	Both	613.6	2.7e-185	amino acid transporter, AAT family
	JCM1217T_09775	K11732	eggNOG			aromatic amino acid transport protein AroP K03293
	JCM1217T_09780	K09955	Both	555	2.6e-167	uncharacterized protein
	JCM1217T_09815	K25089	KOfamScan	271.4	5.1e-82	membrane protein
	JCM1217T_09820	K02026	eggNOG			ABC transporter permease
	JCM1217T_09820	K10119	eggNOG			ABC transporter permease
	JCM1217T_09820	K25088	KOfamScan	377.1	5.8e-114	maltose transport system permease protein
	JCM1217T_09825	K10118	eggNOG			Binding-protein-dependent transport system inner membrane component
	JCM1217T_09825	K25087	KOfamScan	399.4	9.3e-121	maltose transport system permease protein
	JCM1217T_09835	K10117	eggNOG			Bacterial extracellular solute-binding protein
	JCM1217T_09835	K25086	KOfamScan	536.9	8.6e-162	maltose transport system substrate-binding protein
	JCM1217T_09840	K02226	eggNOG			Phosphoglycerate mutase family
	JCM1217T_09855	K01421	Both	532.1	3.3e-160	putative membrane protein
	JCM1217T_09860	K01421	Both	437.6	1.2e-131	putative membrane protein
	JCM1217T_09865	K07482	KOfamScan	166.3	1.2e-49	transposase, IS30 family
	JCM1217T_09875	K07484	KOfamScan	26.8	3.2e-07	transposase
	JCM1217T_09880	K07482	KOfamScan	307	3.2e-92	transposase, IS30 family
	JCM1217T_09915	K12410	Both	244.2	1.9e-73	NAD-dependent protein deacetylase/lipoamidase [EC:2.3.1.286 2.3.1.313]
	JCM1217T_09920	K01754	Both	489.6	1.5e-147	threonine dehydratase [EC:4.3.1.19]
	JCM1217T_09925	K01182	eggNOG			Alpha amylase, catalytic domain protein
	JCM1217T_09935	K01187	Both	318.1	1.5e-95	alpha-glucosidase [EC:3.2.1.20]
	JCM1217T_09940	K02026	KOfamScan	270.7	2.9e-81	multiple sugar transport system permease protein
	JCM1217T_09940	K10119	eggNOG			Binding-protein-dependent transport system inner membrane component
	JCM1217T_09945	K02025	KOfamScan	284.4	1.3e-85	multiple sugar transport system permease protein
	JCM1217T_09945	K10118	Both	361.7	6.4e-109	raffinose/stachyose/melibiose transport system permease protein
	JCM1217T_09950	K02027	eggNOG			Bacterial extracellular solute-binding protein
	JCM1217T_09950	K10117	Both	253.2	8.2e-76	raffinose/stachyose/melibiose transport system substrate-binding protein
	JCM1217T_09955	K27494	KOfamScan	371.1	9.6e-112	D-arabinan exo alpha-(1,3)/(1,5)-arabinofuranosidase (non-reducing end) [EC:3.2.1.225]
	JCM1217T_09960	K02027	eggNOG			Bacterial extracellular solute-binding protein
	JCM1217T_09960	K10117	Both	248.3	2.4e-74	raffinose/stachyose/melibiose transport system substrate-binding protein
	JCM1217T_09975	K10119	Both	305	5.6e-92	raffinose/stachyose/melibiose transport system permease protein
	JCM1217T_09980	K10118	eggNOG			Binding-protein-dependent transport system inner membrane component
	JCM1217T_09985	K10117	Both	281.5	2.2e-84	raffinose/stachyose/melibiose transport system substrate-binding protein
	JCM1217T_09995	K07407	Both	190.8	5.8e-57	alpha-galactosidase [EC:3.2.1.22]
	JCM1217T_10000	K01485	eggNOG			Catalyzes the deamination of adenosine to inosine at the wobble position 34 of tRNA(Arg2)
	JCM1217T_10000	K11991	Both	255.9	9.3e-77	tRNA(adenine34) deaminase [EC:3.5.4.33]
	JCM1217T_10005	K03316	eggNOG			Sodium/hydrogen exchanger family
	JCM1217T_10005	K24163	KOfamScan	534.7	3.8e-161	monovalent cation/hydrogen antiporter
	JCM1217T_10010	K07090	Both	138.4	3.4e-41	uncharacterized protein
	JCM1217T_10015	K06999	Both	140.2	1e-41	phospholipase/carboxylesterase
	JCM1217T_10025	K01494	Both	283.9	1.1e-85	dCTP deaminase [EC:3.5.4.13]
	JCM1217T_10035	K01537	Both	1074.6	0	P-type Ca2+ transporter type 2C [EC:7.2.2.10]
	JCM1217T_10050	K03218	Both	324.1	9.8e-98	23S rRNA (guanosine2251-2'-O)-methyltransferase [EC:2.1.1.185]
	JCM1217T_10065	K07284	Both	132.2	2.6e-39	sortase A [EC:3.4.22.70]
	JCM1217T_10080	K10112	Both	562.5	1.2e-169	multiple sugar transport system ATP-binding protein [EC:7.5.2.-]
	JCM1217T_10090	K00526	Both	364.8	7.1e-110	ribonucleoside-diphosphate reductase beta chain [EC:1.17.4.1]
	JCM1217T_10100	K00525	Both	548.8	2.5e-165	ribonucleoside-diphosphate reductase alpha chain [EC:1.17.4.1]
	JCM1217T_10105	K03647	Both	220.2	2.1e-66	protein involved in ribonucleotide reduction
	JCM1217T_10110	K06191	Both	114	4.8e-34	glutaredoxin-like protein NrdH
	JCM1217T_10125	K10716	eggNOG			Ion channel
	JCM1217T_10135	K05349	eggNOG			Fibronectin type III-like domain
	JCM1217T_10155	K21688	Both	219.4	1e-65	resuscitation-promoting factor RpfB
	JCM1217T_10160	K02528	Both	379	3e-114	16S rRNA (adenine1518-N6/adenine1519-N6)-dimethyltransferase [EC:2.1.1.182]
	JCM1217T_10165	K00919	Both	230.7	2.8e-69	4-diphosphocytidyl-2-C-methyl-D-erythritol kinase [EC:2.7.1.148]
	JCM1217T_10175	K00970	eggNOG			Probable RNA and SrmB- binding site of polymerase A
	JCM1217T_10175	K00974	Both	374.3	1.2e-112	tRNA nucleotidyltransferase (CCA-adding enzyme) [EC:2.7.7.72 3.1.3.- 3.1.4.-]
	JCM1217T_10180	K03574	KOfamScan	76.8	2.1e-22	8-oxo-dGTP diphosphatase [EC:3.6.1.55]
	JCM1217T_10190	K03980	Both	455.1	4.1e-137	putative peptidoglycan lipid II flippase
	JCM1217T_10195	K03980	eggNOG			MviN-like protein
	JCM1217T_10200	K00384	Both	483.4	9.4e-146	thioredoxin reductase (NADPH) [EC:1.8.1.9]
	JCM1217T_10205	K03497	Both	303.8	3.1e-91	ParB family transcriptional regulator, chromosome partitioning protein
	JCM1217T_10210	K03496	Both	314.5	1.5e-94	chromosome partitioning protein
	JCM1217T_10215	K03501	Both	213.8	3.9e-64	16S rRNA (guanine527-N7)-methyltransferase [EC:2.1.1.170]
	JCM1217T_10220	K06346	Both	182.6	1.3e-54	spoIIIJ-associated protein
	JCM1217T_10225	K03217	Both	227.9	1.9e-68	YidC/Oxa1 family membrane protein insertase
	JCM1217T_10230	K03536	Both	79.8	2.9e-23	ribonuclease P protein component [EC:3.1.26.5]
	JCM1217T_10235	K02914	Both	65.5	5.4e-19	large subunit ribosomal protein L34

## Sheet: TableS2.
	TableS2. Composition of the 2x concentrated chemically defined medium (2x CDM) used in this study
	Component	Concentration	Unit
	NH4Cl	2	g/L
	Citrate	1.2	g/L
	NaHCO3	0.84	g/L
	FeCl2 · 4H2O	13	mg/L
	MnCl2 · 4H2O	46.2	mg/L
	ZnCl2	0.14	mg/L
	H3BO3	0.012	mg/L
	CoCl2 · 6H2O	0.38	mg/L
	CuCl2 · 2H2O	0.004	mg/L
	NiCl2 · 6H2O	0.048	mg/L
	MgCl2 · 6H2O	800	mg/L
	CaCl2 · 2H2O	100	mg/L
	K2HPO4	17.4	g/L
	KH2PO4	12.2	g/L
	Para-aminobenzoic acid	1	mg/L
	Calcium pantothenate	8	mg/L
	Pantethine	20	mg/L
	Biotin	0.4	mg/L
	Folic acid	0.4	mg/L
	Nicotinamide	1	mg/L
	Nicotinic acid	10	mg/L
	Pyridoxal-HCl	4	mg/L
	Riboflavin	1	mg/L
	Thiamine-HCl	1	mg/L
	Cobalamin	1	mg/L
	dl-6,8-Thioctic acid	1	mg/L
	Menaquinone-4 in 96 % EtOH	2	mg/L
	Tween® 80	2	mL/L

## Sheet: TableS3.
	TableS3. Completeness of amino-acid biosynthetic pathways in B. longum JCM 1217T
	Amino Acid	Family	KEGG Module	Total Steps	Complete Steps	Completeness(%)	Status	Missing Steps
	Phenylalanine	Aromatic	M00024	3	3	100	Complete
	Tryptophan	Aromatic	M00023	5	5	100	Complete
	Tyrosine	Aromatic	M00025	3	3	100	Complete
	Asparagine	Aspartate	Direct pathway (K01953/K01914) or Indirect pathway (K02433/K02434/K02435)	1	1	100	Complete
	Aspartate	Aspartate	Aspartate aminotransferase	1	1	100	Complete
	Lysine	Aspartate	M00016	4	4	100	Complete
	Methionine	Aspartate	M00017	7	7	100	Complete
	Threonine	Aspartate	M00018	5	5	100	Complete
	Arginine	Glutamate	M00028 + M00763	6	6	100	Complete
	Glutamate	Glutamate	Glutamate dehydrogenase	1	1	100	Complete
	Glutamine	Glutamate	Glutamine synthetase	1	1	100	Complete
	Proline	Glutamate	M00015	3	3	100	Complete
	Histidine	Histidine	M00026	9	9	100	Complete
	Alanine	Pyruvate	Pyruvate aminotransferase	1	1	100	Complete
	Isoleucine	Pyruvate	M00019	5	5	100	Complete
	Leucine	Pyruvate	M00432	7	7	100	Complete
	Valine	Pyruvate	M00019	4	4	100	Complete
	Cysteine	Serine	M00021	2	1	50	Partial	Serine O-acetyltransferase
	Glycine	Serine	Serine hydroxymethyltransferase	1	1	100	Complete
	Serine	Serine	M00020	3	3	100	Complete

## Sheet: TableS4.
	TableS4. Amino acid compositions and growth parameters for 296 medium conditions across six optimization rounds
	Condition	Carbon_Source	Round	Ala [µM]	Arg [µM]	Asn [µM]	Asp [µM]	Cys [µM]	Gln [µM]	Glu [µM]	Gly [µM]	His [µM]	Ile [µM]	Leu [µM]	Lys [µM]	Met [µM]	Phe [µM]	Pro [µM]	Ser [µM]	Thr [µM]	Trp [µM]	Tyr [µM]	Val [µM]	K mean	K sd	r mean	r sd	tau mean	tau sd
	ALL	Glucose	R0	400	400	400	400	400	400	400	400	400	400	400	400	400	400	400	400	400	400	400	400	1.21725	0.0186575	0.478095	0.0339453	20.75	0.957427
	Ala_0.0	Glucose	R0	0	400	400	400	400	400	400	400	400	400	400	400	400	400	400	400	400	400	400	400	0.92325	0.182014	0.483993	0.11211	14.25	1.70783
	Ala_0.01	Glucose	R0	4	400	400	400	400	400	400	400	400	400	400	400	400	400	400	400	400	400	400	400	0.868917	0.203869	0.419235	0.0801631	14.5	1.91485
	Ala_0.1	Glucose	R0	40	400	400	400	400	400	400	400	400	400	400	400	400	400	400	400	400	400	400	400	0.851417	0.158852	0.438639	0.0780153	13.5	1
	Arg_0.0	Glucose	R0	400	0	400	400	400	400	400	400	400	400	400	400	400	400	400	400	400	400	400	400	0.852417	0.110524	0.411802	0.047287	15.25	1.70783
	Arg_0.01	Glucose	R0	400	4	400	400	400	400	400	400	400	400	400	400	400	400	400	400	400	400	400	400	0.883417	0.108644	0.517507	0.0941146	14.5	1.29099
	Arg_0.1	Glucose	R0	400	40	400	400	400	400	400	400	400	400	400	400	400	400	400	400	400	400	400	400	1.06408	0.0920263	0.526063	0.037891	17.5	1.73205
	Asn_0.0	Glucose	R0	400	400	0	400	400	400	400	400	400	400	400	400	400	400	400	400	400	400	400	400	0.877667	0.132291	0.510159	0.104688	14.25	1.25831
	Asn_0.01	Glucose	R0	400	400	4	400	400	400	400	400	400	400	400	400	400	400	400	400	400	400	400	400	0.925917	0.105687	0.488112	0.0718488	14	1.41421
	Asn_0.1	Glucose	R0	400	400	40	400	400	400	400	400	400	400	400	400	400	400	400	400	400	400	400	400	0.962	0.123805	0.500115	0.0652664	15	1.82574
	Asp_0.0	Glucose	R0	400	400	400	0	400	400	400	400	400	400	400	400	400	400	400	400	400	400	400	400	0.841667	0.0408602	0.411835	0.0694411	13.25	0.957427
	Asp_0.01	Glucose	R0	400	400	400	4	400	400	400	400	400	400	400	400	400	400	400	400	400	400	400	400	1.17167	0.0212568	0.401625	0.00830844	13.75	2.06155
	Asp_0.1	Glucose	R0	400	400	400	40	400	400	400	400	400	400	400	400	400	400	400	400	400	400	400	400	0.999917	0.117998	0.495678	0.0541848	15	1.41421
	Gln_0.0	Glucose	R0	400	400	400	400	400	0	400	400	400	400	400	400	400	400	400	400	400	400	400	400	1.11442	0.190625	0.451558	0.0434352	16.25	2.21736
	Gln_0.01	Glucose	R0	400	400	400	400	400	4	400	400	400	400	400	400	400	400	400	400	400	400	400	400	1.14683	0.0330213	0.487479	0.0535735	15.5	1.29099
	Gln_0.1	Glucose	R0	400	400	400	400	400	40	400	400	400	400	400	400	400	400	400	400	400	400	400	400	1.24275	0.0646898	0.448833	0.0122725	18.25	1.70783
	Glu_0.0	Glucose	R0	400	400	400	400	400	400	0	400	400	400	400	400	400	400	400	400	400	400	400	400	1.024	0.187367	0.488084	0.0333985	17.5	2.88675
	Glu_0.01	Glucose	R0	400	400	400	400	400	400	4	400	400	400	400	400	400	400	400	400	400	400	400	400	1.04275	0.0789498	0.491376	0.0221049	18.25	2.06155
	Glu_0.1	Glucose	R0	400	400	400	400	400	400	40	400	400	400	400	400	400	400	400	400	400	400	400	400	1.0985	0.0559858	0.518026	0.0614016	18	1.1547
	Gly_0.0	Glucose	R0	400	400	400	400	400	400	400	0	400	400	400	400	400	400	400	400	400	400	400	400	1.19725	0.0305631	0.498587	0.024562	17.5	1.29099
	Gly_0.01	Glucose	R0	400	400	400	400	400	400	400	4	400	400	400	400	400	400	400	400	400	400	400	400	1.19658	0.031732	0.473351	0.0329439	17.25	2.21736
	Gly_0.1	Glucose	R0	400	400	400	400	400	400	400	40	400	400	400	400	400	400	400	400	400	400	400	400	1.1485	0.0664789	0.465805	0.0477407	16	1.63299
	His_0.0	Glucose	R0	400	400	400	400	400	400	400	400	0	400	400	400	400	400	400	400	400	400	400	400	1.12808	0.0842828	0.474311	0.0600935	18.25	2.5
	His_0.01	Glucose	R0	400	400	400	400	400	400	400	400	4	400	400	400	400	400	400	400	400	400	400	400	1.16167	0.0199778	0.467709	0.0192138	18.5	1.73205
	His_0.1	Glucose	R0	400	400	400	400	400	400	400	400	40	400	400	400	400	400	400	400	400	400	400	400	1.21142	0.0341092	0.503651	0.0413663	18.25	1.5
	Ile_0.0	Glucose	R0	400	400	400	400	400	400	400	400	400	0	400	400	400	400	400	400	400	400	400	400	1.06092	0.0187664	0.496571	0.0476122	19.75	2.06155
	Ile_0.01	Glucose	R0	400	400	400	400	400	400	400	400	400	4	400	400	400	400	400	400	400	400	400	400	1.011	0.0422988	0.502671	0.0481781	17.25	2.21736
	Ile_0.1	Glucose	R0	400	400	400	400	400	400	400	400	400	40	400	400	400	400	400	400	400	400	400	400	1.09583	0.0846783	0.490727	0.0546263	16.75	1.70783
	Leu_0.0	Glucose	R0	400	400	400	400	400	400	400	400	400	400	0	400	400	400	400	400	400	400	400	400	1.09375	0.0767402	0.445698	0.12004	31	7.25718
	Leu_0.01	Glucose	R0	400	400	400	400	400	400	400	400	400	400	4	400	400	400	400	400	400	400	400	400	1.02758	0.161974	0.413716	0.0341203	23.25	4.57347
	Leu_0.1	Glucose	R0	400	400	400	400	400	400	400	400	400	400	40	400	400	400	400	400	400	400	400	400	1.13783	0.161869	0.448199	0.0936515	18.25	2.21736
	Lys_0.0	Glucose	R0	400	400	400	400	400	400	400	400	400	400	400	0	400	400	400	400	400	400	400	400	1.21633	0.0782219	0.418349	0.0176311	20.25	3.30404
	Lys_0.01	Glucose	R0	400	400	400	400	400	400	400	400	400	400	400	4	400	400	400	400	400	400	400	400	1.19725	0.0404597	0.466741	0.034814	19.5	1.29099
	Lys_0.1	Glucose	R0	400	400	400	400	400	400	400	400	400	400	400	40	400	400	400	400	400	400	400	400	1.17317	0.082296	0.472135	0.0632329	19.25	2.21736
	Met_0.0	Glucose	R0	400	400	400	400	400	400	400	400	400	400	400	400	0	400	400	400	400	400	400	400	1.08058	0.0173662	0.458746	0.0897664	18.75	3.59398
	Met_0.01	Glucose	R0	400	400	400	400	400	400	400	400	400	400	400	400	4	400	400	400	400	400	400	400	1.09558	0.0356281	0.438578	0.0336286	20.75	3.40343
	Met_0.1	Glucose	R0	400	400	400	400	400	400	400	400	400	400	400	400	40	400	400	400	400	400	400	400	1.12092	0.0171537	0.433299	0.0300015	21.5	3.69685
	Phe_0.0	Glucose	R0	400	400	400	400	400	400	400	400	400	400	400	400	400	0	400	400	400	400	400	400	1.07725	0.207554	0.486577	0.0351894	16.5	2.08167
	Phe_0.01	Glucose	R0	400	400	400	400	400	400	400	400	400	400	400	400	400	4	400	400	400	400	400	400	1.15233	0.0913143	0.503148	0.0516679	18.5	2.08167
	Phe_0.1	Glucose	R0	400	400	400	400	400	400	400	400	400	400	400	400	400	40	400	400	400	400	400	400	1.19833	0.0606557	0.495758	0.0480377	20.25	2.87228
	Pro_0.0	Glucose	R0	400	400	400	400	400	400	400	400	400	400	400	400	400	400	0	400	400	400	400	400	1.1535	0.0744623	0.485466	0.0585348	20	3.55903
	Pro_0.01	Glucose	R0	400	400	400	400	400	400	400	400	400	400	400	400	400	400	4	400	400	400	400	400	1.12358	0.050095	0.477286	0.032755	22.25	4.03113
	Pro_0.1	Glucose	R0	400	400	400	400	400	400	400	400	400	400	400	400	400	400	40	400	400	400	400	400	1.16825	0.125866	0.420563	0.0579671	20	2.44949
	Ser_0.0	Glucose	R0	400	400	400	400	400	400	400	400	400	400	400	400	400	400	400	0	400	400	400	400	0.935583	0.202781	0.496354	0.0322865	15.25	1.5
	Ser_0.01	Glucose	R0	400	400	400	400	400	400	400	400	400	400	400	400	400	400	400	4	400	400	400	400	0.863083	0.180609	0.509206	0.0359513	14.75	1.25831
	Ser_0.1	Glucose	R0	400	400	400	400	400	400	400	400	400	400	400	400	400	400	400	40	400	400	400	400	1.06842	0.031888	0.473652	0.027041	15.5	1
	Thr_0.0	Glucose	R0	400	400	400	400	400	400	400	400	400	400	400	400	400	400	400	400	0	400	400	400	1.00158	0.185352	0.455954	0.0613411	15.5	2.08167
	Thr_0.01	Glucose	R0	400	400	400	400	400	400	400	400	400	400	400	400	400	400	400	400	4	400	400	400	0.876083	0.0965959	0.458288	0.0917589	13.75	0.5
	Thr_0.1	Glucose	R0	400	400	400	400	400	400	400	400	400	400	400	400	400	400	400	400	40	400	400	400	0.960583	0.0722759	0.512858	0.0566662	14.75	0.957427
	Trp_0.0	Glucose	R0	400	400	400	400	400	400	400	400	400	400	400	400	400	400	400	400	400	0	400	400	1.01325	0.0798352	0.479617	0.0631314	16	1.63299
	Trp_0.01	Glucose	R0	400	400	400	400	400	400	400	400	400	400	400	400	400	400	400	400	400	4	400	400	1.03867	0.150186	0.49632	0.0768682	15.75	1.70783
	Trp_0.1	Glucose	R0	400	400	400	400	400	400	400	400	400	400	400	400	400	400	400	400	400	40	400	400	1.00408	0.107127	0.491767	0.032622	15.25	1.70783
	Tyr_0.0	Glucose	R0	400	400	400	400	400	400	400	400	400	400	400	400	400	400	400	400	400	400	0	400	0.104667	0.0269568	0.319793	0.00689444	17.5	0.707107
	Tyr_0.01	Glucose	R0	400	400	400	400	400	400	400	400	400	400	400	400	400	400	400	400	400	400	4	400	0.342917	0.111676	0.175448	0.0306743	17.75	0.957427
	Tyr_0.1	Glucose	R0	400	400	400	400	400	400	400	400	400	400	400	400	400	400	400	400	400	400	40	400	0.526667	0.0421303	0.303881	0.112552	16	1.41421
	Val_0.0	Glucose	R0	400	400	400	400	400	400	400	400	400	400	400	400	400	400	400	400	400	400	400	0	1.01567	0.122627	0.438899	0.0312936	20.5	4.72582
	Val_0.01	Glucose	R0	400	400	400	400	400	400	400	400	400	400	400	400	400	400	400	400	400	400	400	4	0.932167	0.184236	0.387893	0.0449512	19	3.65148
	Val_0.1	Glucose	R0	400	400	400	400	400	400	400	400	400	400	400	400	400	400	400	400	400	400	400	40	0.819417	0.110735	0.441157	0.0884482	15.25	1.70783
	1	Glucose	R1	400	400	400	400	400	400	400	0	400	400	400	400	400	400	400	4	400	0	400	400	1.23517	0.045037	0.657821	0.0605871	18.75	2.5
	2	Glucose	R1	400	400	400	400	400	400	4	0	400	400	400	400	400	400	400	4	400	0	400	400	1.21083	0.0222819	0.599463	0.0762229	21.75	3.30404
	3	Glucose	R1	400	400	400	400	400	400	40	4	400	400	400	400	40	400	400	4	400	0	400	400	1.19775	0.0806967	0.665455	0.123217	19.5	2.51661
	4	Glucose	R1	400	400	400	400	400	400	400	0	400	40	400	400	400	400	400	4	400	0	400	400	1.1545	0.028155	0.695948	0.044918	17.5	0.57735
	5	Glucose	R1	400	400	400	400	400	400	40	0	400	40	400	400	400	400	400	4	400	0	400	400	1.2185	0.0597863	0.647497	0.110122	19.25	0.957427
	6	Glucose	R1	400	400	400	400	400	400	40	0	400	40	400	400	40	400	400	4	400	0	400	400	1.19817	0.0257718	0.635952	0.0787252	19	2
	7	Glucose	R1	400	400	400	400	400	400	4	0	400	400	400	400	0	400	400	4	400	0	400	400	1.0435	0.0395207	0.590449	0.0412982	21.75	1.89297
	8	Glucose	R1	400	400	400	400	400	400	400	40	400	400	400	400	400	40	400	4	400	0	400	400	1.2205	0.073032	0.683767	0.0920319	19.5	3.10913
	9	Glucose	R1	400	400	400	400	400	400	40	40	400	400	400	400	400	40	400	4	400	0	400	400	1.11308	0.0276772	0.626171	0.0356145	19	1.82574
	10	Glucose	R1	400	400	400	40	400	400	400	0	400	400	400	400	400	400	400	4	400	0	400	400	1.21758	0.0282455	0.690293	0.0634248	18.25	1.25831
	11	Glucose	R1	400	400	400	40	400	400	4	0	400	400	400	400	400	400	400	4	400	0	400	400	1.16292	0.0207567	0.63996	0.0704332	18.75	0.5
	12	Glucose	R1	400	400	400	400	400	400	400	0	400	400	400	400	400	40	400	4	400	0	400	400	1.24783	0.0426862	0.98594	0.418528	18.5	0.57735
	13	Glucose	R1	400	400	400	400	400	400	4	0	400	400	400	400	400	40	400	4	400	0	400	400	1.17883	0.0708663	0.588716	0.114411	23.25	2.98608
	14	Glucose	R1	400	400	400	400	400	40	400	0	400	400	400	400	400	400	400	4	400	0	400	400	1.22908	0.00794134	0.715179	0.0945379	17.5	2.08167
	15	Glucose	R1	400	400	400	400	400	400	400	0	400	0	400	400	400	400	400	4	400	0	400	400	1.21942	0.0788662	0.606815	0.0517385	31.5	7.14143
	16	Glucose	R2	400	40	400	400	400	40	400	400	40	40	4	0	0	40	0	400	400	0	400	400	0.942333	0.113031	0.473288	0.110576	18.75	0.957427
	17	Glucose	R2	400	400	400	400	400	40	400	400	40	40	400	0	400	40	0	400	400	0	400	400	1.03367	0.14912	0.553594	0.0607086	17	0.816497
	18	Glucose	R2	400	40	400	400	400	40	400	400	40	400	400	0	0	40	0	400	400	0	400	400	0.949667	0.0566739	0.522863	0.0136257	17.5	1
	19	Glucose	R2	400	40	400	400	400	40	400	400	40	400	4	0	0	40	0	400	400	0	400	400	1.07642	0.111898	0.445831	0.0310789	19.75	0.5
	20	Glucose	R2	400	400	400	400	400	40	400	400	40	0	40	0	0	40	0	400	400	0	400	400	1.17217	0.0725128	0.430703	0.0315686	26.25	2.75379
	21	Glucose	R2	400	40	400	400	400	40	400	0	40	40	4	40	0	40	0	400	400	0	400	400	1.14808	0.0730937	0.546101	0.0852513	17.75	0.5
	22	Glucose	R2	400	400	400	400	400	40	400	0	40	40	4	40	400	40	0	400	400	0	400	400	1.14417	0.127402	0.515142	0.050271	18.25	0.5
	23	Glucose	R2	400	40	400	400	400	40	400	0	40	40	4	40	400	40	0	400	400	0	400	400	1.04342	0.154947	0.387396	0.15923	23.5	11.7331
	24	Glucose	R2	400	40	400	400	400	40	400	4	40	40	400	0	400	40	0	400	400	0	400	400	1.06933	0.0971055	0.582255	0.0914728	17	0.816497
	25	Glucose	R2	400	40	400	400	400	40	400	0	40	400	400	0	0	40	0	400	400	0	400	400	1.03867	0.056423	0.575839	0.102152	17.5	0.57735
	26	Glucose	R2	400	40	400	400	400	40	400	0	40	400	40	0	0	40	0	400	400	0	400	400	1.14192	0.16127	0.523868	0.16287	20.5	7.76745
	27	Glucose	R2	400	400	400	400	400	40	400	0	40	400	400	4	400	40	0	400	400	0	400	400	1.08392	0.0829316	0.507511	0.0477593	17.5	1
	28	Glucose	R2	400	40	400	400	400	40	400	0	40	400	40	40	400	40	0	4	400	0	400	400	1.11425	0.191664	0.541537	0.043003	20.75	6.94622
	29	Glucose	R2	400	40	400	400	400	40	400	0	40	400	400	40	0	40	0	0	400	0	400	400	1.09458	0.0728303	0.535839	0.0377093	18	0.816497
	30	Glucose	R2	400	40	400	400	400	40	400	0	40	40	40	40	400	40	0	4	400	0	400	400	1.1225	0.152052	0.565504	0.0920985	17	0.816497
	31	Glucose	R3	400	400	400	400	400	400	400	0	400	400	400	400	400	400	40	4	400	0	400	400	0.901417	0.100225	0.520094	0.0134619	18.5	0.57735
	32	Glucose	R3	400	400	400	400	400	400	400	0	400	400	400	400	400	400	400	4	400	0	400	400	1.15917	0.143774	0.609585	0.0871685	18.75	0.5
	33	Glucose	R3	400	400	400	400	400	400	400	0	400	400	40	40	400	400	40	4	400	0	400	400	1.003	0.162107	0.571857	0.0790645	18.25	0.5
	34	Glucose	R3	400	400	400	400	400	400	400	0	400	400	40	400	400	400	4	4	400	0	400	400	1.05442	0.116788	0.612882	0.0616734	19	1.1547
	35	Glucose	R3	400	400	400	400	400	400	400	0	400	400	40	40	400	400	400	4	400	0	400	400	0.920833	0.186343	0.576586	0.0108841	18.75	1.25831
	36	Glucose	R3	400	400	400	400	400	400	400	0	400	400	400	40	400	400	40	4	400	0	400	400	0.946583	0.183493	0.555772	0.0696656	18	0.816497
	37	Glucose	R3	400	400	400	400	400	400	400	0	400	400	400	400	400	400	4	4	400	0	400	400	0.9555	0.133584	0.608615	0.0745918	17.75	0.5
	38	Glucose	R3	400	400	400	400	400	400	400	0	400	400	400	40	400	400	400	4	400	0	400	400	0.881167	0.181645	0.507253	0.0767472	18.25	1.5
	39	Glucose	R3	400	400	400	4	400	400	400	0	400	400	400	400	400	400	400	4	400	0	400	400	0.975	0.151939	0.643589	0.0974909	19.25	0.5
	40	Glucose	R3	400	400	400	4	400	400	400	0	400	400	400	400	400	400	40	4	400	0	400	400	1.05067	0.0865191	0.613775	0.0380006	18.75	0.957427
	41	Glucose	R3	400	400	400	400	400	400	400	0	400	400	40	40	400	400	4	4	400	0	400	400	1.08942	0.243462	0.57569	0.0654169	19.75	0.957427
	42	Glucose	R3	400	400	400	400	400	400	400	0	400	400	400	40	400	400	4	4	400	0	400	400	0.915	0.205036	0.559635	0.0421132	19	0.816497
	43	Glucose	R3	400	400	400	400	400	400	400	0	400	400	400	400	400	400	0	4	400	0	400	400	1.09225	0.255209	0.546911	0.0707281	19.75	0.957427
	44	Glucose	R3	400	400	400	4	400	400	400	0	400	400	400	40	400	400	40	4	400	0	400	400	0.871917	0.210207	0.56596	0.074361	18	0
	45	Glucose	R3	400	400	400	4	400	400	400	0	400	400	400	400	400	400	4	4	400	0	400	400	0.941833	0.239915	0.57626	0.118328	18.25	1.25831
	46	Glucose	R4	400	40	400	40	400	40	40	4	400	40	400	400	400	40	400	4	400	4	400	400	0.708583	0.0586922	0.467071	0.0602817	17.75	0.5
	47	Glucose	R4	400	40	400	40	400	40	40	4	4	4	400	400	4	40	400	0	400	4	400	400	0.7345	0.0396844	0.46452	0.0280064	20	0
	48	Glucose	R4	400	40	400	40	400	40	40	0	4	40	400	400	40	40	400	0	400	0	400	0	0.617333	0.156105	0.390309	0.02154	30	1.63299
	49	Glucose	R4	400	40	400	40	400	4	400	0	400	40	400	400	4	40	400	0	400	0	400	40	0.96375	0.0327622	0.560934	0.0572343	23	8.67948
	50	Glucose	R4	400	40	400	40	400	40	40	4	400	40	400	400	400	40	400	0	400	4	400	40	0.724583	0.122973	0.511159	0.0237745	17.5	1
	51	Glucose	R4	400	400	400	40	400	40	40	4	4	4	400	400	4	40	400	0	400	4	400	40	0.701	0.0669256	0.462011	0.0364247	20.75	0.957427
	52	Glucose	R4	400	40	400	40	400	4	40	4	4	4	400	400	400	40	400	4	400	4	400	40	0.62125	0.164979	0.467152	0.0147573	21.25	1.25831
	53	Glucose	R4	400	40	400	40	400	0	40	4	40	4	400	400	0	40	400	0	400	40	400	0	0.795	0.111133	0.479109	0.0422176	30	1.82574
	54	Glucose	R4	400	40	400	40	400	40	40	4	4	4	400	400	4	40	400	0	40	4	400	0	0.714083	0.203058	0.407908	0.0247267	30	1.82574
	55	Glucose	R4	0	40	400	40	400	40	400	4	400	40	400	400	400	40	400	0	400	4	400	400	0.825	0.0872599	0.560665	0.0540862	18	0.816497
	56	Glucose	R4	0	40	400	40	400	40	40	0	40	40	400	400	400	400	400	0	400	4	400	400	0.83425	0.0929394	0.775025	0.407989	18.5	0.57735
	57	Glucose	R4	0	400	400	40	400	40	400	0	400	4	400	400	4	40	400	4	400	0	400	40	0.749167	0.174548	0.456792	0.0110245	20.25	0.957427
	58	Glucose	R4	0	40	400	40	400	4	40	4	40	40	400	400	40	40	400	0	400	4	400	0	0.627333	0.233496	0.426651	0.0332397	28	0.816497
	59	Glucose	R4	0	40	400	40	400	4	400	0	4	4	400	400	400	40	400	0	400	0	400	40	1.06967	0.0737689	0.513457	0.0379364	22.25	5.85235
	60	Glucose	R4	0	400	400	40	400	4	400	4	400	40	400	400	4	40	400	0	400	4	400	40	0.805583	0.183458	0.555928	0.0875203	17.75	0.5
	61	Glucose	R5	400	40	0	40	400	400	40	0	40	40	40	0	400	400	0	0	0	0	400	400	0.819083	0.158494	0.533134	0.0385105	19	0.816497
	62	Glucose	R5	0	40	4	400	400	400	40	0	40	40	40	0	400	400	0	0	0	0	400	400	0.846083	0.162905	0.463831	0.0677061	21.5	1.29099
	63	Glucose	R5	0	40	40	400	400	40	40	0	40	4	40	4	4	400	40	0	0	0	400	400	0.878833	0.110944	0.530205	0.0404238	21.75	1.5
	64	Glucose	R5	0	40	0	400	400	0	0	0	40	40	40	0	400	400	0	4	40	0	400	400	0.846667	0.173078	0.497746	0.290124	33.5	1.29099
	65	Glucose	R5	0	40	0	400	400	0	40	0	40	40	40	0	40	400	40	4	0	4	400	400	1.09217	0.0977838	0.563544	0.0628099	22.25	1.89297
	66	Glucose	R5	0	4	0	40	400	40	400	0	40	40	40	4	400	400	400	0	0	0	400	400	0.928583	0.117168	0.612345	0.0794278	19	0.816497
	67	Glucose	R5	0	0	0	400	400	0	40	0	40	40	40	0	40	400	0	0	0	4	400	400	0.95075	0.104935	0.495406	0.0380152	24.25	0.957427
	68	Glucose	R5	0	40	4	40	400	40	0	0	40	40	40	400	400	400	0	0	0	0	400	400	0.876833	0.153073	0.510038	0.0391071	30	2.58199
	69	Glucose	R5	0	40	40	40	400	0	40	0	40	4	400	0	400	400	40	0	0	0	400	400	0.9475	0.0655136	0.476999	0.0628893	21.25	0.5
	70	Glucose	R5	0	0	0	40	400	40	0	0	40	40	40	0	400	400	40	0	0	0	400	400	0.67175	0.101915	0.451772	0.0373408	27.75	0.957427
	71	Glucose	R5	0	40	0	40	400	4	4	0	40	40	40	4	400	400	0	0	0	4	400	400	0.884833	0.13851	0.511478	0.0560386	20.5	1
	72	Glucose	R5	0	40	0	40	400	40	400	0	40	40	400	0	40	400	40	0	0	4	400	400	1.0625	0.0176016	0.692654	0.0378991	18	0.816497
	73	Glucose	R5	0	4	4	40	400	4	4	0	40	40	40	4	4	400	40	0	0	0	400	400	0.921167	0.210089	0.582361	0.145599	20.75	1.25831
	74	Glucose	R5	0	0	0	40	400	0	40	0	40	40	40	0	400	400	40	0	400	0	400	400	1.06692	0.221548	0.616104	0.121729	25.75	12.1758
	75	Glucose	R5	0	40	4	40	400	4	40	0	40	40	40	400	400	400	40	0	4	0	400	400	0.87675	0.16063	0.553088	0.0432275	20.75	1.5
	76	Glucose	R6	400	400	400	400	400	400	400	0	400	400	400	400	400	0	400	4	400	4	400	400	1.11825	0.102894	0.599693	0.0186113	18.75	0.5
	77	Glucose	R6	400	400	400	400	400	400	40	0	40	40	400	400	40	400	400	4	400	0	400	400	1.17708	0.060975	0.537039	0.0661917	28	8.67948
	78	Glucose	R6	400	400	400	400	400	400	40	0	400	400	400	400	400	4	400	4	40	0	400	400	1.11533	0.117367	0.558991	0.040293	23.25	0.5
	79	Glucose	R6	400	400	400	400	400	400	400	0	400	400	400	400	400	4	400	4	40	0	400	400	1.20808	0.0467922	0.543997	0.102169	21	0.816497
	80	Glucose	R6	400	400	400	400	400	400	40	4	400	40	400	400	400	0	400	4	400	0	400	400	1.11025	0.0558519	0.595885	0.099865	22.25	1.5
	81	Glucose	R6	400	400	400	400	400	400	400	0	400	400	400	400	400	0	400	4	40	0	400	400	1.22233	0.0212516	0.639362	0.0325478	21.5	1.91485
	82	Glucose	R6	400	400	400	400	400	400	40	0	400	400	400	400	400	0	400	4	40	4	400	400	1.17858	0.0665028	0.554488	0.160343	20.75	1.5
	83	Glucose	R6	40	400	400	400	400	400	400	0	400	400	400	400	400	0	400	4	400	4	400	400	1.25608	0.0308237	0.622641	0.101371	27	11.6333
	84	Glucose	R6	400	400	400	400	400	400	400	0	400	400	40	400	400	4	400	4	40	0	400	400	1.2965	0.0319276	0.568518	0.100562	21.5	2.08167
	85	Glucose	R6	40	400	400	400	400	400	400	0	400	400	400	400	400	40	400	4	40	0	400	400	1.19442	0.0492058	0.613852	0.171615	19.75	0.957427
	86	Glucose	R6	40	400	400	400	400	400	40	0	400	400	400	400	400	4	400	4	40	0	400	400	1.07208	0.055546	0.613753	0.0997516	21.5	1
	87	Glucose	R6	40	400	400	400	400	400	40	0	400	400	400	400	400	0	400	4	40	0	400	400	1.02908	0.19866	0.600113	0.102304	24.25	5.96518
	88	Glucose	R6	400	400	40	400	400	400	40	0	400	40	40	400	400	0	400	4	400	0	400	400	1.01542	0.275746	0.50042	0.179546	21.25	0.5
	89	Glucose	R6	400	400	0	400	400	400	40	0	400	400	400	400	400	0	400	4	40	0	400	400	1.04833	0.183809	0.56902	0.0601591	20.75	1.25831
	90	Glucose	R6	40	400	400	400	400	400	40	0	400	400	400	400	4	0	400	4	400	0	400	400	1.1175	0.0231365	0.494486	0.0681969	23	2.16025
	Leu_0.0	Lactose	R0	400	400	400	400	400	400	400	400	400	400	0	400	400	400	400	400	400	400	400	400	1.16225	0.0399865	0.367353	0.0503024	41	5.35413
	Leu_0.01	Lactose	R0	400	400	400	400	400	400	400	400	400	400	4	400	400	400	400	400	400	400	400	400	1.18708	0.0790674	0.345395	0.0393626	28.25	3.5
	Leu_0.1	Lactose	R0	400	400	400	400	400	400	400	400	400	400	40	400	400	400	400	400	400	400	400	400	1.247	0.0326099	0.391326	0.0343323	25.75	2.87228
	Lys_0.0	Lactose	R0	400	400	400	400	400	400	400	400	400	400	400	0	400	400	400	400	400	400	400	400	1.24675	0.0710203	0.352487	0.0243773	26.75	3.0957
	Lys_0.01	Lactose	R0	400	400	400	400	400	400	400	400	400	400	400	4	400	400	400	400	400	400	400	400	1.1965	0.0466583	0.353744	0.0304732	25.5	1.73205
	Lys_0.1	Lactose	R0	400	400	400	400	400	400	400	400	400	400	400	40	400	400	400	400	400	400	400	400	1.18225	0.0588132	0.360265	0.0386279	26.25	1.25831
	Met_0.0	Lactose	R0	400	400	400	400	400	400	400	400	400	400	400	400	0	400	400	400	400	400	400	400	0.981167	0.0474369	0.297193	0.0295269	29.25	4.34933
	Met_0.01	Lactose	R0	400	400	400	400	400	400	400	400	400	400	400	400	4	400	400	400	400	400	400	400	1.00825	0.0315247	0.374587	0.0310164	29	4.32049
	Met_0.1	Lactose	R0	400	400	400	400	400	400	400	400	400	400	400	400	40	400	400	400	400	400	400	400	1.10883	0.0443509	0.387368	0.142305	29	4.96655
	Phe_0.0	Lactose	R0	400	400	400	400	400	400	400	400	400	400	400	400	400	0	400	400	400	400	400	400	1.21058	0.038368	0.362395	0.0377579	25.25	0.957427
	Phe_0.01	Lactose	R0	400	400	400	400	400	400	400	400	400	400	400	400	400	4	400	400	400	400	400	400	1.22058	0.0288141	0.366354	0.0322201	27.75	2.21736
	Phe_0.1	Lactose	R0	400	400	400	400	400	400	400	400	400	400	400	400	400	40	400	400	400	400	400	400	1.23358	0.0554005	0.373781	0.0616426	27.5	1.91485
	Pro_0.0	Lactose	R0	400	400	400	400	400	400	400	400	400	400	400	400	400	400	0	400	400	400	400	400	1.15925	0.0530628	0.414157	0.0792494	28.75	1.5
	Pro_0.01	Lactose	R0	400	400	400	400	400	400	400	400	400	400	400	400	400	400	4	400	400	400	400	400	1.156	0.0232825	0.365462	0.0266325	26	2.44949
	Pro_0.1	Lactose	R0	400	400	400	400	400	400	400	400	400	400	400	400	400	400	40	400	400	400	400	400	1.19683	0.0242663	0.373254	0.0521431	30.25	3.68556
	Ser_0.0	Lactose	R0	400	400	400	400	400	400	400	400	400	400	400	400	400	400	400	0	400	400	400	400	1.13158	0.0634189	0.327799	0.0442748	27	4.16333
	Ser_0.01	Lactose	R0	400	400	400	400	400	400	400	400	400	400	400	400	400	400	400	4	400	400	400	400	1.11742	0.0838037	0.363275	0.0203063	24.75	3.77492
	Ser_0.1	Lactose	R0	400	400	400	400	400	400	400	400	400	400	400	400	400	400	400	40	400	400	400	400	1.14225	0.0313881	0.391993	0.0354061	23.5	3
	Thr_0.0	Lactose	R0	400	400	400	400	400	400	400	400	400	400	400	400	400	400	400	400	0	400	400	400	1.16692	0.0247886	0.354694	0.0102661	24	1.82574
	Thr_0.01	Lactose	R0	400	400	400	400	400	400	400	400	400	400	400	400	400	400	400	400	4	400	400	400	1.18533	0.0506791	0.332237	0.0348463	26	2.44949
	Thr_0.1	Lactose	R0	400	400	400	400	400	400	400	400	400	400	400	400	400	400	400	400	40	400	400	400	1.18642	0.0340233	0.33311	0.049277	24.5	2.08167
	Trp_0.0	Lactose	R0	400	400	400	400	400	400	400	400	400	400	400	400	400	400	400	400	400	0	400	400	1.20208	0.00789456	0.346247	0.0412882	23.25	3.20156
	Trp_0.01	Lactose	R0	400	400	400	400	400	400	400	400	400	400	400	400	400	400	400	400	400	4	400	400	1.22608	0.0256419	0.367992	0.0776746	24.75	1.25831
	Trp_0.1	Lactose	R0	400	400	400	400	400	400	400	400	400	400	400	400	400	400	400	400	400	40	400	400	1.18067	0.0333811	0.359453	0.0512379	24.5	2.64575
	Tyr_0.0	Lactose	R0	400	400	400	400	400	400	400	400	400	400	400	400	400	400	400	400	400	400	0	400	0.405667	0.0699847	0.185262	0.00969791	29	0.816497
	Tyr_0.01	Lactose	R0	400	400	400	400	400	400	400	400	400	400	400	400	400	400	400	400	400	400	4	400	0.525667	0.176371	0.205935	0.0228779	27.5	1
	Tyr_0.1	Lactose	R0	400	400	400	400	400	400	400	400	400	400	400	400	400	400	400	400	400	400	40	400	0.88	0.194078	0.271842	0.0135856	24.75	2.06155
	Val_0.0	Lactose	R0	400	400	400	400	400	400	400	400	400	400	400	400	400	400	400	400	400	400	400	0	1.11742	0.0305473	0.274362	0.0566743	36	3.91578
	Val_0.01	Lactose	R0	400	400	400	400	400	400	400	400	400	400	400	400	400	400	400	400	400	400	400	4	1.1675	0.0332638	0.337585	0.0742513	30.25	2.06155
	Val_0.1	Lactose	R0	400	400	400	400	400	400	400	400	400	400	400	400	400	400	400	400	400	400	400	40	1.18175	0.0554078	0.340493	0.0391438	26.25	1.25831
	Ala_0.0	Lactose	R0	0	400	400	400	400	400	400	400	400	400	400	400	400	400	400	400	400	400	400	400	1.14592	0.0727397	0.348786	0.031418	26	4.76095
	Ala_0.01	Lactose	R0	4	400	400	400	400	400	400	400	400	400	400	400	400	400	400	400	400	400	400	400	1.1645	0.0569903	0.33897	0.0837159	27.5	3.10913
	Ala_0.1	Lactose	R0	40	400	400	400	400	400	400	400	400	400	400	400	400	400	400	400	400	400	400	400	1.16575	0.0506706	0.351838	0.0519486	25	1.82574
	Arg_0.0	Lactose	R0	400	0	400	400	400	400	400	400	400	400	400	400	400	400	400	400	400	400	400	400	1.083	0.0523195	0.316319	0.031712	24.5	1.73205
	Arg_0.01	Lactose	R0	400	4	400	400	400	400	400	400	400	400	400	400	400	400	400	400	400	400	400	400	1.097	0.0278661	0.334271	0.0502848	26	1.41421
	Arg_0.1	Lactose	R0	400	40	400	400	400	400	400	400	400	400	400	400	400	400	400	400	400	400	400	400	1.1035	0.0415055	0.326828	0.0186909	25.25	3.59398
	Asn_0.0	Lactose	R0	400	400	0	400	400	400	400	400	400	400	400	400	400	400	400	400	400	400	400	400	1.19167	0.0361038	0.331986	0.0267387	23.5	1
	Asn_0.01	Lactose	R0	400	400	4	400	400	400	400	400	400	400	400	400	400	400	400	400	400	400	400	400	1.19967	0.0470327	0.330439	0.0220407	25.25	2.36291
	Asn_0.1	Lactose	R0	400	400	40	400	400	400	400	400	400	400	400	400	400	400	400	400	400	400	400	400	1.18758	0.0408261	0.352579	0.0221237	24	4.08248
	Asp_0.0	Lactose	R0	400	400	400	0	400	400	400	400	400	400	400	400	400	400	400	400	400	400	400	400	1.16733	0.0804846	0.315631	0.0210139	25.5	2.08167
	Asp_0.01	Lactose	R0	400	400	400	4	400	400	400	400	400	400	400	400	400	400	400	400	400	400	400	400	1.13667	0.0821313	0.338391	0.0216814	24.5	1.29099
	Asp_0.1	Lactose	R0	400	400	400	40	400	400	400	400	400	400	400	400	400	400	400	400	400	400	400	400	1.19242	0.067919	0.308609	0.0183732	24	1.1547
	ALL	Lactose	R0	400	400	400	400	400	400	400	400	400	400	400	400	400	400	400	400	400	400	400	400	1.06083	0.0584253	0.29216	0.0750156	35.75	2.62996
	Gln_0.0	Lactose	R0	400	400	400	400	400	0	400	400	400	400	400	400	400	400	400	400	400	400	400	400	1.11092	0.0558068	0.354277	0.0398636	29.5	2.08167
	Gln_0.01	Lactose	R0	400	400	400	400	400	4	400	400	400	400	400	400	400	400	400	400	400	400	400	400	1.10158	0.0502869	0.315436	0.0375423	28.75	4.11299
	Gln_0.1	Lactose	R0	400	400	400	400	400	40	400	400	400	400	400	400	400	400	400	400	400	400	400	400	1.12308	0.0534508	0.354094	0.0476707	26.75	3.59398
	Glu_0.0	Lactose	R0	400	400	400	400	400	400	0	400	400	400	400	400	400	400	400	400	400	400	400	400	1.00542	0.134134	0.218889	0.0828956	40	7.39369
	Glu_0.01	Lactose	R0	400	400	400	400	400	400	4	400	400	400	400	400	400	400	400	400	400	400	400	400	1.09933	0.0348807	0.230208	0.0417034	38	4.08248
	Glu_0.1	Lactose	R0	400	400	400	400	400	400	40	400	400	400	400	400	400	400	400	400	400	400	400	400	1.0875	0.0289386	0.263056	0.0356527	32	3.55903
	Gly_0.0	Lactose	R0	400	400	400	400	400	400	400	0	400	400	400	400	400	400	400	400	400	400	400	400	1.12125	0.042778	0.330491	0.0315221	29.5	2.51661
	Gly_0.01	Lactose	R0	400	400	400	400	400	400	400	4	400	400	400	400	400	400	400	400	400	400	400	400	1.11633	0.0309875	0.332052	0.0574724	29.25	3.59398
	Gly_0.1	Lactose	R0	400	400	400	400	400	400	400	40	400	400	400	400	400	400	400	400	400	400	400	400	1.1035	0.0437861	0.349017	0.0445062	31.75	3.59398
	His_0.0	Lactose	R0	400	400	400	400	400	400	400	400	0	400	400	400	400	400	400	400	400	400	400	400	1.11917	0.0550922	0.286753	0.0522385	31	2.44949
	His_0.01	Lactose	R0	400	400	400	400	400	400	400	400	4	400	400	400	400	400	400	400	400	400	400	400	1.09583	0.0562129	0.282923	0.0161317	30.5	2.88675
	His_0.1	Lactose	R0	400	400	400	400	400	400	400	400	40	400	400	400	400	400	400	400	400	400	400	400	1.13192	0.0621595	0.339578	0.0357641	28	3.55903
	Ile_0.0	Lactose	R0	400	400	400	400	400	400	400	400	400	0	400	400	400	400	400	400	400	400	400	400	1.06867	0.0769131	0.236742	0.12162	40.75	7.41058
	Ile_0.01	Lactose	R0	400	400	400	400	400	400	400	400	400	4	400	400	400	400	400	400	400	400	400	400	1.1415	0.0350582	0.328349	0.0581254	31.75	2.5
	Ile_0.1	Lactose	R0	400	400	400	400	400	400	400	400	400	40	400	400	400	400	400	400	400	400	400	400	1.11092	0.0361308	0.335989	0.0370334	29.75	4.57347
	1	Lactose	R1	4	400	4	4	400	400	400	400	400	40	40	40	400	40	40	4	4	4	40	40	0.240833	0.0282325	0.107538	0.0179715	30	2.3094
	2	Lactose	R1	40	400	40	4	400	400	400	400	400	400	40	40	400	40	40	4	4	4	40	40	0.625083	0.156696	0.240049	0.0337307	20.25	0.957427
	3	Lactose	R1	4	400	4	4	400	400	400	40	40	400	40	40	400	40	40	40	40	4	40	400	0.524833	0.394213	0.214312	0.0913916	22.75	3.30404
	4	Lactose	R1	4	400	4	4	400	400	400	40	40	400	40	40	400	40	40	4	4	4	4	40	0.193	0.0534686	0.197229	0.00866287	23.25	1.70783
	5	Lactose	R1	40	400	40	4	400	400	400	40	40	40	40	40	400	40	40	4	4	4	40	40	0.315667	0.0451573	0.111899	0.0226134	26	2.16025
	6	Lactose	R1	40	400	4	4	400	400	400	400	400	40	40	40	40	40	40	4	4	4	4	40	0.125333	0.0522246	0.104511	0.0359823	30	2.82843
	7	Lactose	R1	40	400	4	4	400	400	400	400	400	400	40	40	40	40	40	4	4	4	4	400	0.116667	0.0572422	0.144718	0.00697847	30.3333	1.52753
	8	Lactose	R1	40	400	40	4	400	400	400	400	40	400	40	40	40	40	40	40	4	4	4	40	0.276583	0.184365	0.2354	0.0837572	23.75	2.62996
	9	Lactose	R1	40	400	4	4	400	400	400	400	40	400	40	40	40	40	400	40	4	4	40	400	0.321083	0.0500292	0.149737	0.0255256	25	0.816497
	10	Lactose	R1	40	400	4	4	400	400	400	400	40	400	40	40	40	40	40	40	4	4	4	400	0.113167	0.0111172	0.181451	0.029671	28	2
	11	Lactose	R1	4	400	4	4	400	400	400	400	40	40	40	4	40	40	4	40	4	4	4	40	0.141083	0.053189	0.197378	0.0272102	25	1.1547
	12	Lactose	R1	40	400	4	4	400	400	400	400	40	400	40	40	40	40	400	4	4	4	40	400	0.322667	0.0240878	0.130768	0.00748053	24.25	1.25831
	13	Lactose	R1	40	400	4	4	400	400	400	40	40	400	40	4	40	40	40	4	4	4	40	40	0.423667	0.151717	0.226455	0.117236	26.5	2.38048
	14	Lactose	R1	4	400	4	4	400	400	40	40	40	400	40	40	400	40	4	4	4	4	4	4	0.106	0.0425589	0.122254	0.0401668	36.5	2.12132
	15	Lactose	R1	40	400	4	4	400	400	40	400	40	40	40	4	40	40	400	40	40	4	4	400	0.101583	0.023679	0.19564	0.0224862	26.5	0.707107
	16	Lactose	R2	0	0	400	40	400	40	400	40	40	400	40	400	400	0	0	400	40	0	400	40	0.373833	0.125025	0.248999	0.0611901	30.5	0.57735
	17	Lactose	R2	0	0	400	40	400	40	400	40	40	400	40	400	40	4	0	400	40	0	400	40	0.464833	0.135293	0.276858	0.0479342	27.75	2.06155
	18	Lactose	R2	0	0	400	40	400	40	40	40	40	400	40	400	40	4	0	400	40	0	400	40	0.66775	0.258323	0.261452	0.0505171	28.75	2.75379
	19	Lactose	R2	0	0	400	40	400	40	400	40	4	400	40	400	40	0	0	400	0	0	400	4	0.631083	0.0684881	0.23978	0.0199922	32.75	0.957427
	20	Lactose	R2	0	0	400	40	400	4	400	40	40	400	40	400	40	4	0	400	0	0	400	40	0.4335	0.17333	0.287121	0.0183713	29.25	0.957427
	21	Lactose	R2	0	0	400	0	400	40	400	4	40	400	40	400	400	0	0	400	0	0	400	40	0.624333	0.332423	0.314106	0.0647503	27.75	2.87228
	22	Lactose	R2	0	0	400	40	400	40	400	40	40	400	0	400	40	0	0	400	0	0	400	40	0.6675	0.167124	0.310933	0.0372454	46	2.3094
	23	Lactose	R2	0	0	400	40	400	4	40	40	40	400	40	400	40	0	0	400	0	0	400	4	0.604417	0.223175	0.237651	0.0555672	34	1.1547
	24	Lactose	R2	0	0	400	0	400	40	400	40	40	400	40	400	40	0	0	400	0	0	400	40	0.607917	0.116687	0.275006	0.0597218	27.5	1
	25	Lactose	R2	0	0	40	40	400	400	400	400	40	400	40	400	40	0	0	400	0	0	400	40	0.797333	0.261751	0.308353	0.128239	30.5	2.08167
	26	Lactose	R2	0	0	400	40	400	40	400	40	40	400	40	400	40	0	0	40	0	0	400	40	0.539583	0.139658	0.269965	0.0278368	27.5	3.10913
	27	Lactose	R2	0	0	400	40	400	40	400	40	40	4	40	400	40	0	0	400	0	0	400	40	0.488333	0.0770997	0.25966	0.0392	30	2.44949
	28	Lactose	R2	0	0	400	40	400	40	400	4	40	4	40	400	40	0	0	400	40	0	400	40	0.643667	0.346238	0.341794	0.0549671	31.5	6.85565
	29	Lactose	R2	0	0	400	40	400	40	400	40	40	400	40	400	4	0	0	400	0	0	400	40	1.0195	0.0758856	0.364771	0.0291544	31	1.41421
	30	Lactose	R2	0	4	400	40	400	4	400	4	40	400	40	400	40	4	0	40	40	0	400	40	0.598917	0.077023	0.299446	0.0330841	26.75	2.21736
	46	Lactose	R3	400	400	40	400	400	400	400	400	400	400	0	40	400	0	40	400	0	40	400	40	1.12508	0.0481274	0.400883	0.104619	43	0.816497
	47	Lactose	R3	400	400	40	400	400	400	400	400	400	400	0	4	400	0	40	400	0	40	400	40	0.988333	0.0979452	0.406239	0.0738866	41.5	3.69685
	48	Lactose	R3	400	400	40	400	400	400	400	400	400	400	40	40	400	0	40	400	0	4	400	40	1.20008	0.144063	0.416348	0.12305	23	2.44949
	49	Lactose	R3	400	400	40	400	400	400	400	400	400	400	40	4	400	0	40	400	0	4	400	40	1.27183	0.0368807	0.382543	0.0103455	22.75	1.25831
	50	Lactose	R3	400	400	40	400	400	400	400	400	400	400	400	40	400	0	40	400	0	40	400	40	1.22233	0.0549471	0.394894	0.0445842	25	2.44949
	51	Lactose	R3	400	400	40	400	400	400	400	400	400	400	0	0	400	0	40	400	0	0	400	40	1.0655	0.0584861	0.419522	0.0478483	42	1.1547
	52	Lactose	R3	400	400	40	400	400	400	400	400	400	400	40	0	400	0	40	400	0	0	400	40	1.23867	0.12486	0.409923	0.0454835	24.5	1.91485
	53	Lactose	R3	400	400	40	400	400	400	400	400	400	400	0	4	400	0	40	400	0	40	400	400	1.18792	0.0979718	0.431122	0.092068	39.25	5.90903
	54	Lactose	R3	400	400	40	400	400	400	400	400	400	400	0	4	400	0	40	400	0	0	400	400	1.19083	0.0591279	0.495247	0.0494557	36	2.44949
	55	Lactose	R3	400	400	40	400	400	400	400	400	400	400	40	4	400	0	40	400	0	0	400	400	1.28975	0.0465748	0.413793	0.0586187	21.5	0.57735
	56	Lactose	R3	400	400	40	400	400	400	400	400	400	400	400	4	400	0	40	400	0	40	400	400	1.261	0.0267845	0.413856	0.018003	22.25	1.5
	57	Lactose	R3	400	400	40	400	400	400	400	400	400	400	400	4	400	0	40	400	0	0	400	400	1.22625	0.0810041	0.355461	0.0393795	25.5	7.04746
	58	Lactose	R3	400	400	40	400	400	400	400	400	400	400	400	4	400	0	40	400	0	400	400	40	1.17875	0.0784249	0.427315	0.0374123	24.25	1.70783
	59	Lactose	R3	400	400	40	400	400	400	400	400	400	400	400	4	400	0	40	400	0	400	400	400	1.21658	0.0549844	0.432141	0.146025	22	0
	60	Lactose	R3	400	400	40	400	400	400	400	400	400	400	0	40	400	0	0	400	0	4	400	40	1.11192	0.119724	0.470208	0.0815599	41	1.41421
	31	Lactose	R4	400	400	40	400	400	400	400	400	400	400	40	4	400	0	40	40	0	4	400	400	1.1015	0.0568666	0.457382	0.035623	20.5	1
	32	Lactose	R4	400	400	40	400	400	400	400	400	400	400	40	4	400	0	40	40	0	4	400	40	1.03425	0.116903	0.417486	0.0255917	20.25	0.957427
	33	Lactose	R4	400	400	40	0	400	400	400	400	400	400	40	4	400	0	40	40	0	4	400	400	1.18367	0.0917133	0.488347	0.00817481	21.5	1.73205
	34	Lactose	R4	400	400	40	400	400	400	400	400	400	400	40	0	400	0	40	40	0	4	400	40	1.1545	0.0605564	0.432881	0.00573317	19.25	1.70783
	35	Lactose	R4	400	400	40	400	400	400	400	0	400	400	40	4	400	0	40	40	0	4	400	400	1.24433	0.0847799	0.441955	0.0413581	22.25	1.25831
	36	Lactose	R4	400	400	40	400	400	400	400	400	400	400	40	4	400	0	0	40	0	4	400	40	1.20433	0.0668309	0.416588	0.0478603	21.75	1.70783
	37	Lactose	R4	400	400	40	400	400	400	400	400	400	400	40	4	400	0	40	40	0	400	400	400	1.1705	0.1153	0.442435	0.0246146	20.5	1
	38	Lactose	R4	400	400	40	400	400	400	400	400	400	400	40	0	40	0	0	40	0	4	400	40	1.25158	0.151476	0.463597	0.0894057	20	1.41421
	39	Lactose	R4	400	400	40	0	400	400	400	400	400	400	40	4	400	40	40	40	40	4	400	400	1.12583	0.0916064	0.469477	0.0326562	20.5	1.91485
	40	Lactose	R4	400	400	40	0	400	400	400	400	400	400	40	0	400	0	40	40	0	4	400	400	1.09975	0.140808	0.459865	0.0488986	20	0.816497
	41	Lactose	R4	400	400	40	400	400	400	400	400	400	400	40	0	400	0	40	40	0	400	400	400	1.194	0.0544025	0.483349	0.0168456	21.75	0.957427
	42	Lactose	R4	400	400	40	0	400	400	400	400	400	400	40	4	400	0	0	40	0	4	400	400	1.2005	0.0543272	0.450419	0.0551156	21	0.816497
	43	Lactose	R4	400	400	40	400	400	400	400	400	400	400	40	0	400	0	0	40	0	4	400	40	0.964	0.24754	0.454311	0.078081	22	2.44949
	44	Lactose	R4	400	400	40	400	400	400	400	400	400	400	40	4	400	0	0	40	0	400	400	400	1.1555	0.117351	0.443201	0.0156603	23.5	0.57735
	45	Lactose	R4	400	400	40	400	400	400	400	400	400	400	40	0	400	0	40	4	0	4	400	40	1.19458	0.127003	0.487041	0.121663	18.75	0.5
	61	Lactose	R5	400	400	40	400	400	400	400	400	400	400	40	0	40	0	40	400	0	0	400	400	1.19683	0.0520459	0.470109	0.060466	23.5	1.29099
	62	Lactose	R5	400	400	40	400	400	400	400	400	400	400	40	0	40	0	40	400	40	0	400	400	1.25	0.0806602	0.444977	0.0448555	23	2.94392
	63	Lactose	R5	400	400	40	400	400	400	400	400	400	400	40	0	40	0	40	400	4	0	400	400	1.20825	0.0275941	0.509114	0.10539	22.25	1.70783
	64	Lactose	R5	400	400	40	400	400	400	400	400	400	400	40	0	40	0	40	400	400	0	400	400	1.24567	0.00241906	0.410835	0.0607145	22.25	0.957427
	65	Lactose	R5	400	400	40	400	400	400	400	400	400	400	40	0	40	0	4	400	400	0	400	400	1.1605	0.0579844	0.41375	0.0727386	22.5	2.08167
	66	Lactose	R5	400	400	40	400	400	400	400	400	400	400	40	0	40	0	40	400	0	0	400	4	1.09183	0.0137423	0.346809	0.0229372	33.25	0.957427
	67	Lactose	R5	400	400	40	400	400	400	400	400	40	400	40	0	40	0	40	400	0	0	400	400	1.1455	0.0843878	0.429648	0.0868295	24	2.70801
	68	Lactose	R5	400	400	40	400	400	400	400	400	40	400	40	0	40	0	40	400	4	0	400	400	1.1935	0.0190409	0.438548	0.0778107	23.5	1.29099
	69	Lactose	R5	400	400	40	400	400	400	400	400	400	400	40	0	40	0	40	400	40	4	400	400	1.13675	0.0191028	0.402404	0.0138114	25.25	2.21736
	70	Lactose	R5	400	400	40	400	400	400	400	400	400	400	40	0	40	0	4	400	400	0	400	40	1.17425	0.0813062	0.408601	0.0430728	23.75	2.21736
	71	Lactose	R5	400	400	40	400	400	400	400	400	40	400	40	0	40	0	4	400	40	0	400	400	1.22025	0.0548745	0.360933	0.0420192	21.5	1.29099
	72	Lactose	R5	400	400	40	400	400	400	400	400	400	400	40	0	40	0	40	400	400	4	400	400	1.22592	0.0541188	0.526757	0.0608457	22	2.44949
	73	Lactose	R5	400	400	40	400	400	400	400	400	4	400	40	0	40	0	40	400	0	0	400	400	1.15758	0.141764	0.455257	0.0531514	23.75	1.70783
	74	Lactose	R5	400	400	40	40	400	400	400	400	400	400	4	0	40	0	4	400	400	0	400	400	1.19292	0.110237	0.454276	0.0294084	23.25	0.957427
	75	Lactose	R5	400	400	40	400	400	400	400	400	40	400	40	0	40	0	40	400	0	0	400	40	1.036	0.0957346	0.423236	0.0389979	21.25	1.25831
	91	Lactose	R6	400	4	40	4	400	40	40	4	400	400	40	0	4	0	4	0	0	4	400	40	0.942333	0.173767	0.444393	0.023623	21	2.44949
	92	Lactose	R6	400	4	40	0	400	40	40	0	400	400	40	0	4	0	4	0	0	4	400	40	1.12767	0.101127	0.344505	0.0486966	20.25	2.62996
	93	Lactose	R6	400	4	40	0	400	40	400	0	400	400	4	0	4	0	4	0	4	4	400	40	0.942917	0.0650609	0.357982	0.0259231	28.25	1.5
	94	Lactose	R6	400	4	40	0	400	4	400	4	400	400	40	0	4	0	4	0	0	4	400	40	1.12058	0.0390758	0.465638	0.0721871	21.75	2.5
	95	Lactose	R6	400	4	40	0	400	40	40	0	400	400	4	0	4	0	4	4	4	4	400	40	0.95575	0.107487	0.366348	0.025568	25.5	0.57735
	96	Lactose	R6	400	4	40	0	400	0	40	4	400	400	4	0	4	0	4	4	0	0	400	40	0.859	0.215754	0.379783	0.0335209	25.25	1.70783
	97	Lactose	R6	400	4	40	0	400	4	400	0	400	400	4	0	4	0	4	0	4	4	400	40	0.827	0.269784	0.377829	0.0493316	25.75	1.5
	98	Lactose	R6	400	4	40	0	400	40	400	4	400	40	40	0	4	0	4	0	4	40	400	40	0.922083	0.118463	0.448446	0.0693186	20.5	1.73205
	99	Lactose	R6	400	40	40	4	400	40	400	0	40	400	40	0	4	0	40	0	0	4	400	40	1.09125	0.0753945	0.402929	0.0810341	26.75	0.957427
	100	Lactose	R6	400	4	40	0	400	0	40	4	400	40	40	0	4	0	4	40	0	0	400	40	0.903333	0.128479	0.403502	0.0396828	21.5	2.08167
	101	Lactose	R6	400	4	40	0	400	40	400	0	40	400	40	0	4	0	4	0	0	4	400	40	1.05333	0.0172627	0.45962	0.0378664	24	0.816497
	102	Lactose	R6	400	4	40	4	400	4	40	4	400	40	4	0	4	0	4	4	4	0	400	40	1.00267	0.175515	0.417379	0.0345145	21.5	1.29099
	103	Lactose	R6	400	4	40	0	400	4	400	0	400	4	4	0	4	0	4	0	0	0	400	40	0.930917	0.242284	0.451274	0.0297185	23.5	1.91485
	104	Lactose	R6	400	4	40	0	400	4	40	0	400	4	4	0	0	0	4	0	0	0	400	40	0.945	0.224085	0.430575	0.0349549	24	0.816497
	105	Lactose	R6	400	4	40	0	400	4	40	4	400	40	40	0	4	0	4	0	0	4	400	40	1.10367	0.038176	0.483518	0.0729434	23.25	1.5

## Sheet: TableS5.
	Table S5. Machine learning model performance across active learning rounds.
	Carbon_Source	Round	number of samples	Target	Model	R2	R2_CI_lower	R2_CI_upper	RMSE	RMSE_CI_lower	RMSE_CI_upper	MAE	MAE_CI_lower	MAE_CI_upper	Selected_for_GA
	Glucose	R0	58	K	XGBoost	0.7681	0.2899	0.9563	0.097	0.0533	0.1376	0.0711	0.0301	0.0576	Yes
	Glucose	R0	58	K	CatBoost	0.744	0.2449	0.952	0.1019	0.0523	0.1425	0.0776	0.0286	0.0629
	Glucose	R0	58	K	LightGBM	-0.0354	-0.0522	0.8494	0.2049	0.0969	0.2455	0.1388	0.0682	0.1517
	Glucose	R0	58	K	RandomForest	0.7097	0.2118	0.906	0.1085	0.0732	0.1481	0.0787	0.0489	0.0781
	Glucose	R0	58	K	SVR	0.2941	0.1404	0.7892	0.1692	0.0905	0.1715	0.1142	0.0681	0.113
	Glucose	R0	58	K	Ridge	0.4623	-0.0318	0.79	0.1477	0.1041	0.195	0.1107	0.0757	0.1293
	Glucose	R0	58	K	MLP	-14.7519	-37.9087	-2.3868	0.7994	0.389	1.1082	0.4341	0.152	0.4369
	Glucose	R0	58	K	KNN	0.5839	0.0319	0.9362	0.1299	0.056	0.1613	0.0936	0.0232	0.0693
	Glucose	R0	58	r	XGBoost	0.5658	0.1605	0.8759	0.0379	0.0209	0.0454	0.0257	0.0138	0.0223	Yes
	Glucose	R0	58	r	CatBoost	0.3823	0.1378	0.9212	0.0451	0.0164	0.0464	0.0311	0.0081	0.0193
	Glucose	R0	58	r	LightGBM	-0.0354	-0.0923	0.7705	0.0584	0.0314	0.068	0.0395	0.0225	0.0437
	Glucose	R0	58	r	RandomForest	0.5091	0.1165	0.8352	0.0402	0.023	0.0472	0.0269	0.0158	0.0267
	Glucose	R0	58	r	SVR	0.5388	0.1795	0.9166	0.039	0.019	0.0464	0.0302	0.0142	0.0236
	Glucose	R0	58	r	Ridge	-0.1813	-0.6297	0.5581	0.0624	0.0328	0.0964	0.0419	0.0213	0.053
	Glucose	R0	58	r	MLP	-39.6265	-290.935	-6.8306	0.3661	0.1462	0.8193	0.1883	0.0687	0.3019
	Glucose	R0	58	r	KNN	0.4009	0.1744	0.9396	0.0445	0.0148	0.0466	0.0296	0.0063	0.0184
	Glucose	R0	58	tau	XGBoost	0.5682	0.3387	0.8883	1.9657	0.9429	2.3693	1.3141	0.6788	1.2385	Yes
	Glucose	R0	58	tau	CatBoost	0.5122	0.2748	0.8975	2.0892	0.9308	2.4547	1.5007	0.4157	1.1564
	Glucose	R0	58	tau	LightGBM	-0.0354	-0.045	0.5717	3.0437	1.7439	3.5903	2.2851	1.3541	2.4148
	Glucose	R0	58	tau	RandomForest	0.4727	0.4026	0.888	2.172	1.0626	2.247	1.5206	0.7366	1.3414
	Glucose	R0	58	tau	SVR	0.5592	0.2837	0.86	1.9859	1.2129	2.4886	1.5199	1.0268	1.5411
	Glucose	R0	58	tau	Ridge	0.3669	0.0869	0.7623	2.38	1.701	2.7787	1.9375	1.2273	1.9957
	Glucose	R0	58	tau	MLP	-74.7735	-93.4119	-15.3052	26.0379	13.3281	22.154	21.731	9.1589	16.2315
	Glucose	R0	58	tau	KNN	0.2707	0.304	0.902	2.5545	0.9637	2.3951	1.8191	0.4093	1.1593
	Glucose	R1	73	K	XGBoost	0.771	0.3918	0.9532	0.093	0.0506	0.1237	0.0666	0.0344	0.0594	Yes
	Glucose	R1	73	K	CatBoost	0.7623	0.2644	0.9547	0.0948	0.0491	0.1299	0.0702	0.0229	0.0534
	Glucose	R1	73	K	LightGBM	0.1457	0.1085	0.8233	0.1797	0.0778	0.2073	0.1142	0.054	0.1207
	Glucose	R1	73	K	RandomForest	0.7174	0.356	0.9149	0.1034	0.0638	0.1333	0.0737	0.0473	0.0725
	Glucose	R1	73	K	SVR	0.4976	-0.129	0.7769	0.1378	0.1134	0.1646	0.1096	0.0928	0.1277
	Glucose	R1	73	K	Ridge	0.4913	0.0833	0.7839	0.1387	0.096	0.1735	0.1016	0.0695	0.1151
	Glucose	R1	73	K	MLP	-14.5871	-31.3516	-2.0957	0.7676	0.3522	1.0156	0.4319	0.1582	0.4205
	Glucose	R1	73	K	KNN	0.6107	0.2534	0.9346	0.1213	0.0561	0.1514	0.0873	0.0236	0.0621
	Glucose	R1	73	r	XGBoost	0.7133	0.6754	0.9119	0.0575	0.0281	0.0576	0.0344	0.0183	0.0319
	Glucose	R1	73	r	CatBoost	0.7199	0.653	0.9525	0.0569	0.0251	0.0592	0.0354	0.0165	0.0306	Yes
	Glucose	R1	73	r	LightGBM	0.5695	0.5652	0.8733	0.0705	0.034	0.0706	0.0456	0.0232	0.0428
	Glucose	R1	73	r	RandomForest	0.7059	0.6356	0.9239	0.0583	0.0288	0.0618	0.035	0.0185	0.0323
	Glucose	R1	73	r	SVR	0.6029	0.5588	0.9286	0.0677	0.0279	0.0668	0.0428	0.0214	0.0382
	Glucose	R1	73	r	Ridge	0.4178	0.115	0.7673	0.082	0.0404	0.1066	0.0556	0.0281	0.0635
	Glucose	R1	73	r	MLP	-9.3647	-52.2742	-1.5784	0.3459	0.1588	0.7502	0.1958	0.0813	0.2668
	Glucose	R1	73	r	KNN	0.6688	0.6188	0.9555	0.0618	0.022	0.062	0.0382	0.0096	0.0249
	Glucose	R1	73	tau	XGBoost	0.37	0.3191	0.7543	2.6034	1.3548	2.6894	1.6304	0.936	1.5615
	Glucose	R1	73	tau	CatBoost	0.4403	0.3459	0.9247	2.4538	0.982	2.5291	1.6045	0.4555	1.1356	Yes
	Glucose	R1	73	tau	LightGBM	-0.1061	-0.0416	0.7408	3.4496	1.6534	3.5753	2.3533	1.1193	2.27
	Glucose	R1	73	tau	RandomForest	0.3892	0.3691	0.883	2.5635	1.195	2.5042	1.6376	0.8182	1.3506
	Glucose	R1	73	tau	SVR	0.3975	0.2666	0.8614	2.546	1.2939	2.6249	1.7737	1.1067	1.6596
	Glucose	R1	73	tau	Ridge	0.2932	0.0193	0.7837	2.7576	1.8336	2.9351	2.1124	1.3012	2.1482
	Glucose	R1	73	tau	MLP	-29.1624	-42.0756	-7.4862	18.0138	10.79	18.0444	14.4415	7.9652	12.7658
	Glucose	R1	73	tau	KNN	0.1945	0.3697	0.9118	2.9437	1.0724	2.5582	2.0025	0.4766	1.0618
	Glucose	R2	88	K	XGBoost	0.752	0.3626	0.942	0.0894	0.0533	0.1169	0.0663	0.0363	0.0549	Yes
	Glucose	R2	88	K	CatBoost	0.7466	0.3129	0.9518	0.0903	0.0459	0.1192	0.0683	0.0218	0.0466
	Glucose	R2	88	K	LightGBM	0.1905	0.1649	0.8619	0.1615	0.0736	0.1764	0.1051	0.0451	0.0977
	Glucose	R2	88	K	RandomForest	0.7067	0.3333	0.9015	0.0972	0.0631	0.1237	0.0704	0.0456	0.0688
	Glucose	R2	88	K	SVR	0.3855	-0.0744	0.8488	0.1407	0.0862	0.1413	0.0928	0.0717	0.0997
	Glucose	R2	88	K	Ridge	0.3978	-0.0031	0.7483	0.1393	0.0952	0.1668	0.1007	0.0699	0.1139
	Glucose	R2	88	K	MLP	-11.197	-27.6117	-2.57	0.6268	0.3273	0.8358	0.3683	0.1605	0.3697
	Glucose	R2	88	K	KNN	0.6055	0.2133	0.9381	0.1127	0.0543	0.1358	0.0818	0.0238	0.0561
	Glucose	R2	88	r	XGBoost	0.6549	0.6281	0.876	0.059	0.0318	0.06	0.0375	0.0206	0.0347
	Glucose	R2	88	r	CatBoost	0.6792	0.6687	0.9291	0.0569	0.027	0.0554	0.0373	0.0185	0.0301	Yes
	Glucose	R2	88	r	LightGBM	0.4498	0.4956	0.8729	0.0745	0.0341	0.068	0.05	0.0216	0.0413
	Glucose	R2	88	r	RandomForest	0.6606	0.5917	0.8666	0.0585	0.031	0.0609	0.0369	0.0223	0.037
	Glucose	R2	88	r	SVR	0.6209	0.553	0.8813	0.0619	0.0309	0.0707	0.0438	0.0221	0.0399
	Glucose	R2	88	r	Ridge	0.0826	-0.3181	0.559	0.0963	0.0553	0.1216	0.0628	0.0356	0.073
	Glucose	R2	88	r	MLP	-15.0315	-50.4217	-2.7455	0.4024	0.1728	0.6632	0.2348	0.0941	0.2199
	Glucose	R2	88	r	KNN	0.5829	0.6087	0.9358	0.0649	0.0244	0.0601	0.0411	0.0104	0.0243
	Glucose	R2	88	tau	XGBoost	0.3627	0.386	0.8155	2.5549	1.3294	2.3668	1.7469	0.9611	1.4857
	Glucose	R2	88	tau	CatBoost	0.4166	0.4237	0.918	2.4445	0.9897	2.2327	1.5962	0.4975	1.074	Yes
	Glucose	R2	88	tau	LightGBM	0.0283	0.0518	0.8175	3.1548	1.4896	2.9093	2.1479	0.8536	1.7555
	Glucose	R2	88	tau	RandomForest	0.411	0.3779	0.828	2.4562	1.383	2.3539	1.6904	0.9907	1.4894
	Glucose	R2	88	tau	SVR	0.0954	0.0817	0.4544	3.0439	2.1732	3.2715	2.2015	1.6913	2.3326
	Glucose	R2	88	tau	Ridge	0.2345	0.0309	0.6791	2.8001	1.9247	2.9289	2.1658	1.4635	2.1818
	Glucose	R2	88	tau	MLP	-26.6155	-30.2789	-6.2034	16.818	9.5119	15.3841	12.359	7.1637	10.8693
	Glucose	R2	88	tau	KNN	0.1876	0.1245	0.5291	2.8845	1.925	3.2256	1.9432	1.4031	2.2516
	Glucose	R3	103	K	XGBoost	0.6965	0.3804	0.9067	0.0941	0.0612	0.114	0.075	0.0451	0.0646	Yes
	Glucose	R3	103	K	CatBoost	0.6924	0.41	0.9283	0.0948	0.0528	0.11	0.0728	0.0297	0.0523
	Glucose	R3	103	K	LightGBM	0.2009	0.1076	0.8537	0.1527	0.0723	0.1731	0.1011	0.0433	0.0952
	Glucose	R3	103	K	RandomForest	0.6585	0.3916	0.9032	0.0998	0.0642	0.116	0.0761	0.0449	0.0667
	Glucose	R3	103	K	SVR	0.1001	0.1581	0.5514	0.1621	0.0821	0.1705	0.1082	0.0551	0.0951
	Glucose	R3	103	K	Ridge	0.3204	-0.1127	0.6719	0.1408	0.1075	0.1624	0.1103	0.0813	0.1184
	Glucose	R3	103	K	MLP	-10.3813	-19.4542	-1.2636	0.5764	0.2604	0.6901	0.3079	0.1384	0.2676
	Glucose	R3	103	K	KNN	0.5594	0.2446	0.9102	0.1134	0.0571	0.1318	0.0842	0.0264	0.053
	Glucose	R3	103	r	XGBoost	0.6492	0.6919	0.8901	0.0576	0.0289	0.0531	0.0366	0.0182	0.0295
	Glucose	R3	103	r	CatBoost	0.6637	0.6509	0.9091	0.0564	0.0286	0.0545	0.0357	0.0197	0.0312	Yes
	Glucose	R3	103	r	LightGBM	0.5289	0.574	0.8539	0.0667	0.0331	0.0647	0.0448	0.0229	0.0392
	Glucose	R3	103	r	RandomForest	0.6305	0.5968	0.8454	0.0591	0.034	0.0617	0.0363	0.0241	0.0373
	Glucose	R3	103	r	SVR	0.4949	0.4456	0.7796	0.0691	0.0392	0.0804	0.045	0.0257	0.0438
	Glucose	R3	103	r	Ridge	0.0265	-0.0773	0.4178	0.0959	0.0619	0.115	0.066	0.0432	0.07
	Glucose	R3	103	r	MLP	-13.8471	-35.5912	-1.3486	0.3747	0.1457	0.5255	0.1771	0.0774	0.179
	Glucose	R3	103	r	KNN	0.5512	0.5712	0.9199	0.0651	0.0282	0.0592	0.0442	0.0119	0.0244
	Glucose	R3	103	tau	XGBoost	0.3679	0.3755	0.8336	2.3623	1.1904	2.1826	1.5777	0.8233	1.2668
	Glucose	R3	103	tau	CatBoost	0.4092	0.4432	0.909	2.2836	0.9297	2.0648	1.4958	0.5208	1.0123
	Glucose	R3	103	tau	LightGBM	0.1432	0.0977	0.8484	2.7503	1.2685	2.6126	1.8251	0.6888	1.4279
	Glucose	R3	103	tau	RandomForest	0.4258	0.3868	0.8452	2.2515	1.2287	2.174	1.5043	0.8538	1.2756	Yes
	Glucose	R3	103	tau	SVR	0.1704	0.0822	0.5989	2.7063	2.0061	2.9132	1.9597	1.4922	2.0627
	Glucose	R3	103	tau	Ridge	0.2117	-0.0114	0.6969	2.6379	1.8068	2.7679	1.9715	1.3569	1.9657
	Glucose	R3	103	tau	MLP	-30.5171	-33.9683	-6.7806	16.6801	9.2643	15.0338	11.996	7.195	10.4549
	Glucose	R3	103	tau	KNN	0.1705	0.15	0.5019	2.706	1.8128	2.9325	1.8571	1.3598	2.0828
	Glucose	R4	118	K	XGBoost	0.6974	0.5488	0.9108	0.1043	0.0649	0.1134	0.0831	0.0445	0.065	Yes
	Glucose	R4	118	K	CatBoost	0.6875	0.5691	0.9272	0.106	0.0563	0.1139	0.0807	0.028	0.0519
	Glucose	R4	118	K	LightGBM	0.2776	0.2847	0.8685	0.1611	0.074	0.1665	0.1163	0.0421	0.093
	Glucose	R4	118	K	RandomForest	0.6726	0.553	0.9091	0.1085	0.0632	0.1177	0.0817	0.042	0.0647
	Glucose	R4	118	K	SVR	0.2113	0.256	0.5763	0.1684	0.1049	0.1717	0.1217	0.0802	0.1149
	Glucose	R4	118	K	Ridge	0.3829	0.1285	0.6364	0.1489	0.1182	0.1745	0.1149	0.0905	0.1308
	Glucose	R4	118	K	MLP	-5.7013	-9.8833	-0.5061	0.4908	0.2306	0.5671	0.2944	0.1356	0.2545
	Glucose	R4	118	K	KNN	0.5944	0.4783	0.9126	0.1207	0.06	0.1308	0.0903	0.0266	0.056
	Glucose	R4	118	r	XGBoost	0.5385	0.595	0.8466	0.0655	0.0356	0.0599	0.0401	0.024	0.0346
	Glucose	R4	118	r	CatBoost	0.5508	0.6245	0.925	0.0646	0.0276	0.0583	0.0426	0.0152	0.0285
	Glucose	R4	118	r	LightGBM	0.4178	0.4946	0.847	0.0736	0.0354	0.0665	0.0496	0.024	0.0402
	Glucose	R4	118	r	RandomForest	0.5592	0.5946	0.8919	0.064	0.0332	0.0594	0.0397	0.02	0.0312	Yes
	Glucose	R4	118	r	SVR	0.408	0.4675	0.7848	0.0742	0.0413	0.0725	0.0512	0.0253	0.0394
	Glucose	R4	118	r	Ridge	0.1199	0.0214	0.4461	0.0904	0.0648	0.1078	0.0632	0.045	0.0688
	Glucose	R4	118	r	MLP	-11.7907	-28.8434	-2.1304	0.3448	0.1734	0.5077	0.193	0.0914	0.1789
	Glucose	R4	118	r	KNN	0.5451	0.6139	0.9099	0.065	0.0289	0.0575	0.0426	0.0125	0.0241
	Glucose	R4	118	tau	XGBoost	0.5324	0.551	0.9038	2.3941	1.1475	2.148	1.6727	0.7029	1.1626
	Glucose	R4	118	tau	CatBoost	0.5784	0.6047	0.9204	2.2734	1.0203	2.0907	1.5458	0.5668	1.0792	Yes
	Glucose	R4	118	tau	LightGBM	0.4766	0.465	0.9	2.533	1.1765	2.4025	1.7982	0.6317	1.2685
	Glucose	R4	118	tau	RandomForest	0.556	0.5443	0.8709	2.333	1.3598	2.1604	1.6167	0.929	1.3702
	Glucose	R4	118	tau	SVR	0.3295	0.2982	0.7481	2.8668	1.9225	2.7911	2.1217	1.4523	2.0421
	Glucose	R4	118	tau	Ridge	0.4387	0.2999	0.7442	2.6232	1.8541	2.6436	1.9581	1.4055	2.0233
	Glucose	R4	118	tau	MLP	-12.787	-16.0393	-3.9863	13.0001	8.6429	12.4455	9.9527	6.8825	9.2572
	Glucose	R4	118	tau	KNN	0.3562	0.4797	0.8989	2.8092	1.2531	2.3392	1.9073	0.5162	0.986
	Glucose	R5	133	K	XGBoost	0.6641	0.5551	0.8846	0.107	0.0656	0.1124	0.0855	0.047	0.0625
	Glucose	R5	133	K	CatBoost	0.6651	0.5992	0.9219	0.1068	0.0549	0.1078	0.0817	0.0278	0.0483	Yes
	Glucose	R5	133	K	LightGBM	0.2176	0.2523	0.8395	0.1633	0.0698	0.166	0.1206	0.0375	0.0876
	Glucose	R5	133	K	RandomForest	0.6435	0.5522	0.8641	0.1102	0.0689	0.1122	0.0837	0.0493	0.0665
	Glucose	R5	133	K	SVR	0.419	0.4958	0.8678	0.1407	0.0709	0.1245	0.1034	0.0407	0.0675
	Glucose	R5	133	K	Ridge	0.3599	0.1545	0.6164	0.1477	0.116	0.1644	0.1158	0.0922	0.1267
	Glucose	R5	133	K	MLP	-10.4592	-16.3787	-1.0674	0.6248	0.2749	0.7146	0.3508	0.1461	0.281
	Glucose	R5	133	K	KNN	0.5722	0.5175	0.8944	0.1207	0.0627	0.1191	0.09	0.0263	0.0492
	Glucose	R5	133	r	XGBoost	0.5268	0.5755	0.8349	0.0644	0.036	0.0603	0.0411	0.0251	0.0363
	Glucose	R5	133	r	CatBoost	0.5396	0.6046	0.9143	0.0635	0.028	0.0545	0.0423	0.0146	0.0259	Yes
	Glucose	R5	133	r	LightGBM	0.3783	0.5208	0.8492	0.0738	0.0355	0.0633	0.0499	0.0208	0.0366
	Glucose	R5	133	r	RandomForest	0.5284	0.5287	0.794	0.0643	0.0396	0.0633	0.041	0.0261	0.0386
	Glucose	R5	133	r	SVR	0.3627	0.4134	0.7818	0.0747	0.044	0.0699	0.0541	0.0355	0.0476
	Glucose	R5	133	r	Ridge	0.1764	0.0719	0.4103	0.085	0.0619	0.1002	0.0602	0.045	0.0649
	Glucose	R5	133	r	MLP	-34.16	-56.861	-5.6773	0.5552	0.2377	0.6886	0.2817	0.1113	0.2376
	Glucose	R5	133	r	KNN	0.4413	0.6051	0.9069	0.07	0.0299	0.0557	0.0466	0.0125	0.0242
	Glucose	R5	133	tau	XGBoost	0.5758	0.624	0.8921	2.5013	1.3213	2.2611	1.7555	0.9005	1.3215
	Glucose	R5	133	tau	CatBoost	0.6159	0.6335	0.9109	2.3801	1.2146	2.1357	1.6367	0.6648	1.1349	Yes
	Glucose	R5	133	tau	LightGBM	0.5281	0.504	0.879	2.6384	1.3729	2.6396	1.7906	0.6283	1.3079
	Glucose	R5	133	tau	RandomForest	0.5963	0.5972	0.8475	2.4404	1.5193	2.3767	1.679	1.0285	1.4551
	Glucose	R5	133	tau	SVR	0.5759	0.3305	0.7756	2.5012	1.9108	3.0058	1.8596	1.3988	2.1184
	Glucose	R5	133	tau	Ridge	0.5702	0.4388	0.7745	2.5179	1.8948	2.7059	1.8608	1.4322	2.0163
	Glucose	R5	133	tau	MLP	-8.4733	-9.414	-2.8731	11.8208	8.0553	11.5302	8.9428	6.5355	8.8267
	Glucose	R5	133	tau	KNN	0.4249	0.5255	0.8902	2.9126	1.3202	2.5075	2.0008	0.5257	1.0644
	Glucose	R6	148	K	XGBoost	0.6566	0.5862	0.8886	0.1068	0.0643	0.1072	0.0846	0.0459	0.0601
	Glucose	R6	148	K	CatBoost	0.661	0.6115	0.9143	0.1061	0.0555	0.1043	0.0806	0.0281	0.0454	Yes
	Glucose	R6	148	K	LightGBM	0.2743	0.4043	0.8574	0.1552	0.0655	0.1485	0.1123	0.0362	0.0796
	Glucose	R6	148	K	RandomForest	0.65	0.5458	0.8398	0.1078	0.075	0.1124	0.0833	0.0558	0.0713
	Glucose	R6	148	K	SVR	0.3599	0.4094	0.7993	0.1458	0.0887	0.1331	0.1085	0.0721	0.0918
	Glucose	R6	148	K	Ridge	0.3952	0.1815	0.6308	0.1417	0.1136	0.1605	0.1108	0.0891	0.1216
	Glucose	R6	148	K	MLP	-8.9486	-14.3892	-1.5532	0.5748	0.2965	0.686	0.3151	0.1516	0.278
	Glucose	R6	148	K	KNN	0.5858	0.5122	0.9004	0.1173	0.0632	0.1141	0.0878	0.0276	0.0481
	Glucose	R6	148	r	XGBoost	0.5076	0.5976	0.801	0.0642	0.037	0.0587	0.0427	0.0246	0.035
	Glucose	R6	148	r	CatBoost	0.5057	0.6117	0.9057	0.0643	0.0298	0.0543	0.0435	0.016	0.0276
	Glucose	R6	148	r	LightGBM	0.4316	0.5414	0.7735	0.0689	0.0399	0.0652	0.0467	0.0271	0.0419
	Glucose	R6	148	r	RandomForest	0.5322	0.5561	0.7851	0.0626	0.0402	0.0634	0.0405	0.0271	0.0389	Yes
	Glucose	R6	148	r	SVR	0.4811	0.4865	0.8315	0.0659	0.0367	0.0699	0.045	0.0248	0.0397
	Glucose	R6	148	r	Ridge	0.2017	0.0933	0.42	0.0817	0.0608	0.0962	0.0584	0.0446	0.0629
	Glucose	R6	148	r	MLP	-32.6468	-50.2504	-6.3546	0.5305	0.2656	0.6511	0.2655	0.1261	0.2288
	Glucose	R6	148	r	KNN	0.4464	0.5995	0.899	0.068	0.0308	0.0554	0.0457	0.0135	0.0251
	Glucose	R6	148	tau	XGBoost	0.5464	0.5857	0.8648	2.5812	1.4441	2.2998	1.8404	1.0065	1.4878
	Glucose	R6	148	tau	CatBoost	0.576	0.6359	0.8966	2.4954	1.2967	2.2516	1.7462	0.7188	1.2369
	Glucose	R6	148	tau	LightGBM	0.4963	0.4878	0.8616	2.7199	1.4512	2.6329	1.8769	0.8599	1.5047
	Glucose	R6	148	tau	RandomForest	0.5767	0.5841	0.8198	2.4934	1.6104	2.3405	1.7321	1.0768	1.5215	Yes
	Glucose	R6	148	tau	SVR	0.5493	0.3267	0.7325	2.5731	2.0515	3.0985	1.9211	1.4904	2.1831
	Glucose	R6	148	tau	Ridge	0.5393	0.4114	0.739	2.6015	2.02	2.8849	1.9281	1.5009	2.1148
	Glucose	R6	148	tau	MLP	-6.6968	-9.0436	-2.9021	10.6326	7.9774	10.759	8.4298	6.3304	8.6863
	Glucose	R6	148	tau	KNN	0.3591	0.5302	0.8632	3.0681	1.3622	2.4975	2.075	0.566	1.1215
	Lactose	R0	58	K	XGBoost	0.8422	0.1695	0.9647	0.0555	0.0217	0.0996	0.034	0.0146	0.0337	Yes
	Lactose	R0	58	K	CatBoost	0.6926	0.2225	0.9867	0.0775	0.0204	0.096	0.0418	0.009	0.0327
	Lactose	R0	58	K	LightGBM	-0.0354	-0.0751	0.8421	0.1422	0.043	0.1778	0.0762	0.0326	0.1031
	Lactose	R0	58	K	RandomForest	0.6716	0.1469	0.9539	0.0801	0.0292	0.1024	0.0436	0.0188	0.0398
	Lactose	R0	58	K	SVR	0.4749	0.0269	0.9572	0.1013	0.0316	0.1193	0.063	0.0213	0.0521
	Lactose	R0	58	K	Ridge	0.6287	0.0113	0.9227	0.0852	0.0374	0.1269	0.0502	0.0272	0.0666
	Lactose	R0	58	K	MLP	-31.1992	-218.382	-7.6693	0.7931	0.4243	1.0881	0.4724	0.1652	0.4662
	Lactose	R0	58	K	KNN	0.632	0.1517	0.972	0.0848	0.0249	0.1026	0.0521	0.0104	0.0366
	Lactose	R0	58	r	XGBoost	0.5467	0.4054	0.8555	0.0312	0.0179	0.0319	0.0242	0.0124	0.0209	Yes
	Lactose	R0	58	r	CatBoost	0.5121	0.4112	0.9024	0.0324	0.0152	0.0313	0.024	0.0066	0.0172
	Lactose	R0	58	r	LightGBM	-0.0354	-0.0954	0.6066	0.0472	0.0289	0.0505	0.0344	0.019	0.0375
	Lactose	R0	58	r	RandomForest	0.5296	0.337	0.8545	0.0318	0.0187	0.0324	0.0227	0.0123	0.0211
	Lactose	R0	58	r	SVR	0.2408	0.1886	0.8522	0.0404	0.0193	0.036	0.0288	0.0137	0.0226
	Lactose	R0	58	r	Ridge	0.3331	0.0541	0.7664	0.0379	0.0237	0.0439	0.0273	0.0146	0.0302
	Lactose	R0	58	r	MLP	-45.7444	-304.984	-7.7829	0.3169	0.1381	0.7814	0.1497	0.0632	0.2689
	Lactose	R0	58	r	KNN	0.4135	0.2742	0.8906	0.0355	0.0171	0.0356	0.0271	0.007	0.0186
	Lactose	R0	58	tau	XGBoost	0.3899	0.3359	0.7593	3.3225	2.0546	3.3101	2.3521	1.2157	2.1684
	Lactose	R0	58	tau	CatBoost	0.3949	0.0541	0.8926	3.3089	1.4304	3.831	2.3081	0.63	2.0574
	Lactose	R0	58	tau	LightGBM	-0.0354	-0.0459	0.5424	4.3284	2.7214	4.7298	3.2257	1.8819	3.6104
	Lactose	R0	58	tau	RandomForest	0.3421	0.2936	0.8336	3.4502	1.7951	3.3265	2.3878	1.1957	2.1171
	Lactose	R0	58	tau	SVR	0.3966	0.1984	0.8423	3.3042	1.742	3.3016	2.4805	1.2861	2.3289	Yes
	Lactose	R0	58	tau	Ridge	0.3628	0.0972	0.782	3.3957	2.0676	3.8815	2.3657	1.4614	2.7072
	Lactose	R0	58	tau	MLP	-49.1349	-61.8839	-14.8364	30.1191	18.7369	27.8324	27.7926	15.6945	23.5793
	Lactose	R0	58	tau	KNN	0.1046	0.2311	0.8935	4.0251	1.4638	3.4469	2.8821	0.6698	1.7427
	Lactose	R1	73	K	XGBoost	0.9631	0.9412	0.9905	0.0718	0.0393	0.0895	0.0455	0.021	0.0441
	Lactose	R1	73	K	CatBoost	0.9742	0.9442	0.9926	0.06	0.0328	0.0806	0.0402	0.0153	0.0378	Yes
	Lactose	R1	73	K	LightGBM	0.9621	0.9098	0.9874	0.0727	0.0429	0.1063	0.0528	0.025	0.054
	Lactose	R1	73	K	RandomForest	0.9427	0.9132	0.983	0.0894	0.0503	0.1031	0.0625	0.0302	0.0599
	Lactose	R1	73	K	SVR	0.8756	0.876	0.9845	0.1317	0.0483	0.1229	0.0911	0.0271	0.065
	Lactose	R1	73	K	Ridge	-2.0631	-1.0567	0.8744	0.6535	0.1367	0.5551	0.3676	0.088	0.2817
	Lactose	R1	73	K	MLP	-2.8235	-8.1215	-0.0616	0.7301	0.4123	1.0009	0.4378	0.1881	0.4127
	Lactose	R1	73	K	KNN	0.9303	0.9027	0.9881	0.0986	0.041	0.1121	0.0629	0.0161	0.0454
	Lactose	R1	73	r	XGBoost	0.7941	0.7692	0.9384	0.036	0.0207	0.0346	0.0272	0.0133	0.0228
	Lactose	R1	73	r	CatBoost	0.8352	0.8049	0.9485	0.0322	0.0182	0.0323	0.0241	0.0086	0.0184	Yes
	Lactose	R1	73	r	LightGBM	0.804	0.6995	0.9222	0.0351	0.023	0.0395	0.0281	0.0151	0.0282
	Lactose	R1	73	r	RandomForest	0.7819	0.7923	0.9314	0.037	0.0223	0.0341	0.0283	0.014	0.0229
	Lactose	R1	73	r	SVR	0.6704	0.708	0.8913	0.0455	0.0262	0.0412	0.0348	0.0177	0.0273
	Lactose	R1	73	r	Ridge	-1.2329	-0.7846	0.8025	0.1185	0.0356	0.1044	0.0716	0.0251	0.0589
	Lactose	R1	73	r	MLP	-16.181	-105.984	-2.4747	0.3288	0.1385	0.7752	0.1722	0.067	0.2705
	Lactose	R1	73	r	KNN	0.7268	0.77	0.944	0.0415	0.019	0.0361	0.0309	0.0082	0.0196
	Lactose	R1	73	tau	XGBoost	0.2783	0.2856	0.7833	3.5922	2.0481	3.3298	2.5081	1.273	2.1936
	Lactose	R1	73	tau	CatBoost	0.3373	0.2804	0.8785	3.4422	1.5163	3.2726	2.4523	0.6657	1.911
	Lactose	R1	73	tau	LightGBM	0.1098	-0.0052	0.7577	3.9897	2.0323	4.0585	2.9063	1.1324	2.7533
	Lactose	R1	73	tau	RandomForest	0.2864	0.2298	0.7685	3.5721	2.1324	3.3928	2.4938	1.4876	2.4375
	Lactose	R1	73	tau	SVR	0.3124	0.117	0.7227	3.5063	2.3404	3.7444	2.556	1.6673	2.64
	Lactose	R1	73	tau	Ridge	0.338	0.0346	0.6402	3.4406	2.4971	3.9707	2.5665	1.7779	2.9566	Yes
	Lactose	R1	73	tau	MLP	-18.4722	-31.7431	-9.4171	18.6595	14.794	19.3383	16.3169	11.6963	16.6395
	Lactose	R1	73	tau	KNN	0.0328	0.1431	0.8541	4.1586	1.713	3.5475	3.2386	0.7407	1.6784
	Lactose	R2	88	K	XGBoost	0.9259	0.9102	0.976	0.1	0.0564	0.1099	0.0662	0.0339	0.0595	Yes
	Lactose	R2	88	K	CatBoost	0.9249	0.9232	0.9834	0.1006	0.0476	0.099	0.0621	0.0218	0.0471
	Lactose	R2	88	K	LightGBM	0.908	0.8841	0.9783	0.1114	0.0559	0.1267	0.0725	0.0328	0.0674
	Lactose	R2	88	K	RandomForest	0.9064	0.9028	0.9699	0.1124	0.0645	0.1093	0.0736	0.0394	0.0599
	Lactose	R2	88	K	SVR	0.8382	0.8394	0.9651	0.1478	0.0673	0.1398	0.106	0.0402	0.0836
	Lactose	R2	88	K	Ridge	-1.1133	-0.9371	0.8726	0.534	0.1327	0.5118	0.2724	0.0992	0.2662
	Lactose	R2	88	K	MLP	-2.4632	-3.1255	0.2441	0.6836	0.2963	0.7125	0.4016	0.1506	0.314
	Lactose	R2	88	K	KNN	0.8723	0.8827	0.9828	0.1313	0.049	0.1209	0.0793	0.0203	0.0501
	Lactose	R2	88	r	XGBoost	0.7724	0.7771	0.9362	0.0352	0.0186	0.0324	0.0266	0.0106	0.0194
	Lactose	R2	88	r	CatBoost	0.7767	0.7791	0.935	0.0349	0.019	0.0323	0.0266	0.0112	0.0196	Yes
	Lactose	R2	88	r	LightGBM	0.6928	0.6882	0.9129	0.0409	0.0224	0.0394	0.0316	0.0121	0.0243
	Lactose	R2	88	r	RandomForest	0.759	0.7586	0.8934	0.0362	0.0245	0.0341	0.028	0.0169	0.0262
	Lactose	R2	88	r	SVR	0.6677	0.7115	0.8913	0.0426	0.024	0.038	0.0326	0.0171	0.0274
	Lactose	R2	88	r	Ridge	-0.7456	-0.6773	0.7507	0.0975	0.037	0.0992	0.0564	0.0269	0.0578
	Lactose	R2	88	r	MLP	-18.52	-50.068	-3.3309	0.3262	0.1508	0.4953	0.1952	0.0742	0.1795
	Lactose	R2	88	r	KNN	0.6833	0.7554	0.9242	0.0415	0.0205	0.0353	0.0323	0.0087	0.0178
	Lactose	R2	88	tau	XGBoost	0.4832	0.3924	0.8764	3.1778	1.5601	3.1669	2.2731	1.0665	1.8058
	Lactose	R2	88	tau	CatBoost	0.5681	0.4455	0.8863	2.9053	1.5384	2.8839	2.1477	0.8325	1.6143	Yes
	Lactose	R2	88	tau	LightGBM	0.0364	0.1103	0.8439	4.3394	1.8956	4.1418	3.1414	0.9607	2.522
	Lactose	R2	88	tau	RandomForest	0.503	0.3974	0.8304	3.1164	1.8505	3.076	2.3125	1.2377	1.8762
	Lactose	R2	88	tau	SVR	0.4385	0.1249	0.7308	3.3124	2.4055	3.8474	2.4446	1.4814	2.6391
	Lactose	R2	88	tau	Ridge	0.3394	0.1462	0.6813	3.593	2.4614	3.8284	2.7781	1.8887	2.8042
	Lactose	R2	88	tau	MLP	-13.9926	-23.2829	-7.7175	17.1167	14.2997	17.6415	14.5266	11.0139	15.0578
	Lactose	R2	88	tau	KNN	0.1271	0.3177	0.8454	4.1301	1.7693	3.501	2.8886	0.7289	1.6346
	Lactose	R3	103	K	XGBoost	0.936	0.9195	0.9819	0.0903	0.0492	0.0946	0.0581	0.0294	0.0482	Yes
	Lactose	R3	103	K	CatBoost	0.9312	0.9225	0.9844	0.0936	0.0434	0.0931	0.0574	0.0224	0.045
	Lactose	R3	103	K	LightGBM	0.9184	0.8952	0.9811	0.102	0.0489	0.1129	0.0661	0.0284	0.0567
	Lactose	R3	103	K	RandomForest	0.9158	0.9159	0.9755	0.1035	0.0564	0.098	0.0676	0.0346	0.0529
	Lactose	R3	103	K	SVR	0.8751	0.8864	0.9751	0.1262	0.0598	0.1199	0.0858	0.0314	0.0613
	Lactose	R3	103	K	Ridge	-0.5297	-0.4468	0.8898	0.4414	0.1207	0.434	0.2283	0.0916	0.2258
	Lactose	R3	103	K	MLP	-1.3412	-5.4709	0.521	0.5461	0.2535	0.8769	0.3266	0.142	0.6664
	Lactose	R3	103	K	KNN	0.8676	0.8884	0.9783	0.1299	0.0507	0.1153	0.0801	0.0208	0.0451
	Lactose	R3	103	r	XGBoost	0.8148	0.8295	0.9369	0.0352	0.0206	0.0312	0.027	0.0141	0.021	Yes
	Lactose	R3	103	r	CatBoost	0.8148	0.8331	0.952	0.0352	0.0183	0.0304	0.0266	0.0111	0.0194
	Lactose	R3	103	r	LightGBM	0.7901	0.7684	0.9289	0.0375	0.0228	0.0359	0.0294	0.0156	0.0252
	Lactose	R3	103	r	RandomForest	0.806	0.8105	0.9062	0.036	0.0256	0.0343	0.0273	0.0181	0.0256
	Lactose	R3	103	r	SVR	0.6989	0.7036	0.8568	0.0449	0.0314	0.0435	0.0348	0.0218	0.0327
	Lactose	R3	103	r	Ridge	-0.1418	-0.1963	0.7928	0.0873	0.036	0.0936	0.0511	0.026	0.0535
	Lactose	R3	103	r	MLP	-50.4639	-83.2861	-3.5468	0.5864	0.1665	0.7617	0.2359	0.0924	0.4254
	Lactose	R3	103	r	KNN	0.7345	0.8085	0.9418	0.0421	0.0202	0.0344	0.032	0.009	0.017
	Lactose	R3	103	tau	XGBoost	0.6747	0.6394	0.9124	3.0046	1.669	2.8719	2.1448	1.1188	1.7323
	Lactose	R3	103	tau	CatBoost	0.6919	0.7011	0.9263	2.9238	1.5083	2.711	2.1204	0.6453	1.4537	Yes
	Lactose	R3	103	tau	LightGBM	0.6831	0.608	0.9117	2.9653	1.6403	3.0568	2.2726	0.8584	1.8206
	Lactose	R3	103	tau	RandomForest	0.6912	0.6543	0.8902	2.9274	1.8287	2.7712	2.1652	1.2487	1.8198
	Lactose	R3	103	tau	SVR	0.6356	0.4813	0.8183	3.1798	2.3363	3.445	2.3883	1.5824	2.5381
	Lactose	R3	103	tau	Ridge	0.6126	0.4473	0.7795	3.2787	2.6071	3.6251	2.5625	1.9676	2.7955
	Lactose	R3	103	tau	MLP	-7.9632	-11.4768	-4.4525	15.7705	13.2379	16.6207	12.8171	10.0506	13.6232
	Lactose	R3	103	tau	KNN	0.4786	0.4684	0.8965	3.8037	1.787	3.4939	2.7527	0.7636	1.5324
	Lactose	R4	118	K	XGBoost	0.9291	0.9128	0.9761	0.0912	0.0545	0.0927	0.0611	0.0356	0.0578	Yes
	Lactose	R4	118	K	CatBoost	0.9243	0.9208	0.9838	0.0943	0.0459	0.0898	0.0602	0.0251	0.0463
	Lactose	R4	118	K	LightGBM	0.9155	0.8973	0.9754	0.0996	0.0564	0.1016	0.0674	0.0341	0.0617
	Lactose	R4	118	K	RandomForest	0.9074	0.9047	0.9744	0.1043	0.057	0.0977	0.0715	0.0347	0.0537
	Lactose	R4	118	K	SVR	0.8719	0.8935	0.9719	0.1227	0.0563	0.1074	0.082	0.0309	0.0561
	Lactose	R4	118	K	Ridge	-0.3904	-0.3722	0.8596	0.4041	0.1271	0.3893	0.21	0.0939	0.2103
	Lactose	R4	118	K	MLP	-0.7126	-5.2392	0.5722	0.4485	0.2313	0.8256	0.2756	0.1402	0.6474
	Lactose	R4	118	K	KNN	0.8692	0.8858	0.9768	0.1239	0.0513	0.109	0.0774	0.0222	0.0441
	Lactose	R4	118	r	XGBoost	0.8548	0.8687	0.9475	0.0343	0.021	0.0312	0.0263	0.0139	0.0205	Yes
	Lactose	R4	118	r	CatBoost	0.8472	0.8682	0.9538	0.0352	0.0193	0.0307	0.0281	0.0123	0.0201
	Lactose	R4	118	r	LightGBM	0.831	0.8332	0.9478	0.037	0.0211	0.0344	0.0288	0.0134	0.0225
	Lactose	R4	118	r	RandomForest	0.8496	0.8488	0.9282	0.0349	0.0249	0.0333	0.0268	0.0176	0.0249
	Lactose	R4	118	r	SVR	0.7167	0.7026	0.8629	0.0479	0.0344	0.046	0.0374	0.0273	0.036
	Lactose	R4	118	r	Ridge	0.0355	0.0235	0.748	0.0883	0.043	0.0919	0.053	0.0306	0.0552
	Lactose	R4	118	r	MLP	-10.8644	-60.3886	-2.0814	0.3099	0.1524	0.7127	0.1918	0.0886	0.4114
	Lactose	R4	118	r	KNN	0.7899	0.8498	0.9482	0.0412	0.0208	0.0336	0.0316	0.0088	0.0164
	Lactose	R4	118	tau	XGBoost	0.7365	0.7182	0.9341	2.8598	1.5544	2.6693	2.0143	0.9813	1.572
	Lactose	R4	118	tau	CatBoost	0.7719	0.7736	0.9393	2.661	1.4118	2.4522	1.9366	0.6966	1.3887	Yes
	Lactose	R4	118	tau	LightGBM	0.7312	0.6917	0.9197	2.8888	1.5792	2.8171	2.1617	1.0064	1.7324
	Lactose	R4	118	tau	RandomForest	0.736	0.725	0.9162	2.8628	1.6293	2.618	2.0831	1.1025	1.6214
	Lactose	R4	118	tau	SVR	0.6186	0.5176	0.7932	3.4406	2.628	3.7238	2.6685	1.9431	2.7395
	Lactose	R4	118	tau	Ridge	0.6343	0.5349	0.7896	3.3693	2.7174	3.6869	2.6718	2.019	2.8307
	Lactose	R4	118	tau	MLP	-6.0141	-9.3604	-3.1089	14.7552	12.0136	15.8153	11.8578	9.4299	12.9801
	Lactose	R4	118	tau	KNN	0.5619	0.5891	0.9137	3.6875	1.7147	3.1581	2.6112	0.7127	1.4748
	Lactose	R5	133	K	XGBoost	0.9272	0.9079	0.9694	0.0892	0.0614	0.09	0.062	0.0424	0.0585
	Lactose	R5	133	K	CatBoost	0.9279	0.9228	0.9755	0.0888	0.0545	0.0871	0.0596	0.0367	0.0526	Yes
	Lactose	R5	133	K	LightGBM	0.9224	0.8986	0.9686	0.0921	0.059	0.0971	0.0631	0.0401	0.0608
	Lactose	R5	133	K	RandomForest	0.9072	0.9108	0.965	0.1007	0.0637	0.0914	0.0685	0.0419	0.0569
	Lactose	R5	133	K	SVR	0.8693	0.8773	0.9598	0.1196	0.0645	0.1132	0.0797	0.0411	0.0657
	Lactose	R5	133	K	Ridge	-0.3712	-0.1898	0.8574	0.3872	0.1231	0.3667	0.189	0.0885	0.1885
	Lactose	R5	133	K	MLP	-4.302	-5.769	0.6881	0.7614	0.2024	0.804	0.4106	0.125	0.5815
	Lactose	R5	133	K	KNN	0.8587	0.8119	0.9364	0.1243	0.0825	0.135	0.076	0.0555	0.0852
	Lactose	R5	133	r	XGBoost	0.8397	0.8739	0.9427	0.0368	0.0227	0.0311	0.0286	0.0154	0.0215	Yes
	Lactose	R5	133	r	CatBoost	0.8311	0.8675	0.9406	0.0378	0.0225	0.032	0.0298	0.015	0.0223
	Lactose	R5	133	r	LightGBM	0.8313	0.8564	0.9354	0.0378	0.0237	0.0335	0.0297	0.0164	0.0236
	Lactose	R5	133	r	RandomForest	0.8361	0.8803	0.9451	0.0372	0.0217	0.0307	0.028	0.014	0.02
	Lactose	R5	133	r	SVR	0.7215	0.7478	0.8837	0.0486	0.0321	0.0464	0.0365	0.0223	0.0322
	Lactose	R5	133	r	Ridge	0.1008	0.1656	0.7618	0.0872	0.044	0.0859	0.0513	0.0315	0.0527
	Lactose	R5	133	r	MLP	-57.4063	-84.5775	-1.5149	0.7031	0.1475	0.8297	0.2911	0.0921	0.418
	Lactose	R5	133	r	KNN	0.7714	0.7392	0.8606	0.044	0.0349	0.0462	0.0332	0.0252	0.0356
	Lactose	R5	133	tau	XGBoost	0.7976	0.7654	0.9404	2.4637	1.3848	2.5051	1.8327	0.9493	1.5107	Yes
	Lactose	R5	133	tau	CatBoost	0.7577	0.8042	0.9334	2.6956	1.4563	2.3635	1.9814	0.9221	1.4543
	Lactose	R5	133	tau	LightGBM	0.7573	0.76	0.924	2.6978	1.5802	2.6326	2.0282	0.9913	1.6358
	Lactose	R5	133	tau	RandomForest	0.751	0.7201	0.8923	2.7324	1.7827	2.5797	1.9569	1.2763	1.7964
	Lactose	R5	133	tau	SVR	0.6487	0.4834	0.8068	3.2455	2.5319	3.7056	2.4639	1.8331	2.557
	Lactose	R5	133	tau	Ridge	0.6411	0.5143	0.7845	3.2803	2.648	3.7373	2.5488	1.9816	2.6779
	Lactose	R5	133	tau	MLP	-5.7185	-7.4666	-2.7765	14.1931	11.0825	14.8742	10.967	8.8906	11.5291
	Lactose	R5	133	tau	KNN	0.5606	0.6553	0.9193	3.6299	1.5333	2.9302	2.5005	0.6675	1.3135
	Lactose	R6	148	K	XGBoost	0.91	0.9155	0.9641	0.0944	0.0622	0.087	0.0687	0.0451	0.0593	Yes
	Lactose	R6	148	K	CatBoost	0.9065	0.9228	0.9764	0.0963	0.0506	0.0838	0.0672	0.0293	0.047
	Lactose	R6	148	K	LightGBM	0.9091	0.9102	0.9708	0.0949	0.0546	0.0907	0.0658	0.0349	0.0528
	Lactose	R6	148	K	RandomForest	0.9011	0.9209	0.9682	0.099	0.0582	0.0857	0.0695	0.0357	0.0485
	Lactose	R6	148	K	SVR	0.8568	0.8638	0.9522	0.1191	0.069	0.1162	0.0789	0.0492	0.0745
	Lactose	R6	148	K	Ridge	-0.1936	-0.1692	0.849	0.344	0.1271	0.3501	0.1718	0.0905	0.1805
	Lactose	R6	148	K	MLP	-0.2252	-3.8357	0.6711	0.3485	0.1826	0.6816	0.2132	0.12	0.3994
	Lactose	R6	148	K	KNN	0.8627	0.8839	0.9704	0.1167	0.0542	0.1045	0.0762	0.0225	0.0414
	Lactose	R6	148	r	XGBoost	0.8321	0.863	0.9305	0.0373	0.0246	0.0325	0.0294	0.0169	0.0237	Yes
	Lactose	R6	148	r	CatBoost	0.8103	0.8635	0.9373	0.0396	0.0224	0.033	0.0318	0.0152	0.0225
	Lactose	R6	148	r	LightGBM	0.8203	0.8384	0.9213	0.0386	0.0272	0.0349	0.0308	0.0195	0.0265
	Lactose	R6	148	r	RandomForest	0.8275	0.8426	0.9159	0.0378	0.0278	0.0351	0.0292	0.0198	0.0267
	Lactose	R6	148	r	SVR	0.7042	0.7027	0.8192	0.0495	0.0379	0.0498	0.0371	0.0281	0.0367
	Lactose	R6	148	r	Ridge	0.1693	0.1795	0.7417	0.0829	0.0457	0.0879	0.0508	0.0329	0.0539
	Lactose	R6	148	r	MLP	-8.891	-34.6577	-1.2353	0.286	0.1443	0.5471	0.1735	0.0908	0.3174
	Lactose	R6	148	r	KNN	0.768	0.7384	0.8519	0.0438	0.0353	0.0455	0.0337	0.0267	0.0356
	Lactose	R6	148	tau	XGBoost	0.7994	0.8002	0.932	2.4011	1.4731	2.2663	1.8105	1.0013	1.4658	Yes
	Lactose	R6	148	tau	CatBoost	0.7665	0.8009	0.9355	2.5903	1.4022	2.2863	1.9219	0.7076	1.315
	Lactose	R6	148	tau	LightGBM	0.716	0.769	0.9256	2.857	1.5586	2.4666	2.1465	0.9149	1.5561
	Lactose	R6	148	tau	RandomForest	0.7493	0.7157	0.8873	2.6842	1.798	2.5338	1.938	1.3125	1.7656
	Lactose	R6	148	tau	SVR	0.6046	0.5703	0.806	3.3712	2.4575	3.3409	2.5549	1.7858	2.4029
	Lactose	R6	148	tau	Ridge	0.606	0.4747	0.7679	3.3651	2.6839	3.6267	2.6346	2.0297	2.7303
	Lactose	R6	148	tau	MLP	-6.9358	-7.5865	-3.2303	15.1023	11.6778	14.5229	12.8836	9.8085	12.3348
	Lactose	R6	148	tau	KNN	0.5993	0.6941	0.9234	3.3937	1.5017	2.7888	2.3293	0.6331	1.2165

## Sheet: TableS6.
	TableS6. Amino acid compositions and growth phenotypes of optimized media (Gopt and Lopt)
	Medium	Carbon Source	Round	Condition	Ala [µM]	Arg [µM]	Asn [µM]	Asp [µM]	Cys [µM]	Gln [µM]	Glu [µM]	Gly [µM]	His [µM]	Ile [µM]	Leu [µM]	Lys [µM]	Met [µM]	Phe [µM]	Pro [µM]	Ser [µM]	Thr [µM]	Trp [µM]	Tyr [µM]	Val [µM]	Total [µM]
	Gopt	Glucose	R5	72	0	40	0	40	400	40	400	0	40	40	400	0	40	400	40	0	0	4	400	400	2684
	Lopt	Lactose	R6	105	400	4	40	0	400	4	40	4	400	40	40	0	4	0	4	0	0	4	400	40	1824
	ALL	Glucose	R0	ALL	400	400	400	400	400	400	400	400	400	400	400	400	400	400	400	400	400	400	400	400	8000
